# Supplementary material for: Fecal Microbiome Composition Correlates with Pathologic Complete Response in Patients with Operable Esophageal Cancer Treated with Combined Chemoradiotherapy and Immunotherapy
Source: Cancers (Basel). 2024 Oct 29;16(21):3644. doi: 10.3390/cancers16213644 (PMC11545537; doi:10.3390/cancers16213644)
Supplement: Supplementary file 1 [file cancers-16-03644-s001.zip]

Archive with 2 entries (2 files):
- cancers-3239192-Figure S1.pdf
- cancers-3239192-supplementary.xlsx
