# Supplementary material for: Fecal Microbiome Composition Correlates with Pathologic Complete Response in Patients with Operable Esophageal Cancer Treated with Combined Chemoradiotherapy and Immunotherapy
Source: Cancers (Basel). 2024 Oct 29;16(21):3644. doi: 10.3390/cancers16213644 (PMC11545537; doi:10.3390/cancers16213644)
Supplement: Supplementary file 1 [file cancers-16-03644-s001.zip › cancers-3239192-supplementary.xlsx]

## Sheet: Table S1 Clinical Data
Table S1: Clinical characteristics associated with each fecal biospecimen.
Abbreviations: ICI, immune checkpoint inhibitor; OnTX, on therapy or sample collected while on ICI therapy; PreTX, pre-therapy or sample collected prior to therapy; GEJ, gastroesophageal junction;
Sample Number	Total Sequencing Reads used for final analysis	Illumina Sequencing Run Information	Sample Source	Participant Number	Sample collection day (from ICI start date)	Timepoint	Partipant Study Arm	Participant Sex	Participant Age	Participant Smoking Status	Tumor Histology at the time of surgical resection	Tumor location	Clinical stage	Was the tumor resected after neoadjuvant therapy	College of American Pathologist regression score	Pathologic complete response (PCR) achieved?	Major pathologic response(MPR) achieved?	Particpant deceased at time of data was censored?	Participant with tumor recurrance at time of data was censored	Participant overall survival (months) at time of data was censored	Participant recurrance free survival (months) at time of data was censored
H0571	38751	Run6.7	Feces	MD043.010	-3	PreTX	A	male	71	never	adenocarcinoma	esophagus	2A	yes	G2	no	no	yes	yes	20.4262	3.67213
H0601	42346	Run6.7	Feces	MD043.006	15	OnTX	A	male	55	former	adenocarcinoma	esophagus	3A	yes	G0	yes	yes	yes	yes	42.3607	35.4098
H0613	22015	Run6.7	Feces	MD043.009	12	OnTX	A	male	64	former	adenocarcinoma	GEJ	2B	yes	G1	no	yes	no	yes	44.2623	32.7213
H0617	33872	Run6.7	Feces	MD043.006	0	PreTX	A	male	55	former	adenocarcinoma	esophagus	3A	yes	G0	yes	yes	yes	yes	42.3607	35.4098
H0618	27668	Run6.7	Feces	MD043.010	13	OnTX	A	male	71	never	adenocarcinoma	esophagus	2A	yes	G2	no	no	yes	yes	20.4262	3.67213
H0627	30469	Run6.7	Feces	MD043.016	0	PreTX	A	male	59	never	adenocarcinoma	esophagus	2B	yes	G2	no	no	no	yes	41.8033	29.3443
H0638	34872	Run6.7	Feces	MD043.012	0	PreTX	A	male	71	former	adenocarcinoma	esophagus	3B	yes	G0	yes	yes	no	no	43.082	43.082
H0667	38023	Run6.7	Feces	MD043.015	14	OnTX	A	female	58	former	squamous	esophagus	2A	yes	G0	yes	yes	no	no	39.4426	39.4426
H0682	37252	Run6.7	Feces	MD043.015	0	PreTX	A	female	58	former	squamous	esophagus	2A	yes	G0	yes	yes	no	no	39.4426	39.4426
H0684	40428	Run6.7	Feces	MD043.014	14	OnTX	A	male	73	never	squamous	esophagus	2A	yes	G1	no	yes	yes	yes	10.6885	7.80328
H0689	35679	Run6.7	Feces	MD043.012	13	OnTX	A	male	71	former	adenocarcinoma	esophagus	3B	yes	G0	yes	yes	no	no	43.082	43.082
H0735	34526	Run6.7	Feces	MD043.016	14	OnTX	A	male	59	never	adenocarcinoma	esophagus	2B	yes	G2	no	no	no	yes	41.8033	29.3443
H0736	28669	Run6.7	Feces	MD043.014	0	PreTX	A	male	73	never	squamous	esophagus	2A	yes	G1	no	yes	yes	yes	10.6885	7.80328
H0757	14384	Run6.7	Feces	MD043.002	0	PreTX	A	male	63	never	adenocarcinoma	esophagus	2B	yes	G0	yes	yes	no	no	48.6557	48.6557
H0785	27695	Run6.7	Feces	MD043.003	32	OnTX	A	male	66	former	adenocarcinoma	esophagus	2B	yes	G0	yes	yes	no	no	47.9672	47.9672
H0793	25840	Run6.7	Feces	MD043.003	15	OnTX	A	male	66	former	adenocarcinoma	esophagus	2B	yes	G0	yes	yes	no	no	47.9672	47.9672
H0800	28519	Run6.7	Feces	MD043.001	0	PreTX	A	male	56	never	adenocarcinoma	GEJ	3A	yes	G2	no	no	no	yes	50.459	41.0164
H0823	21656	Run6.7	Feces	MD043.002	14	OnTX	A	male	63	never	adenocarcinoma	esophagus	2B	yes	G0	yes	yes	no	no	48.6557	48.6557
H0838	36795	Run6.7	Feces	MD043.007	13	OnTX	A	male	66	never	adenocarcinoma	esophagus	3B	yes	G0	yes	yes	no	no	43.7705	43.7705
H0846	9792	Run6.7	Feces	MD043.001	14	OnTX	A	male	56	never	adenocarcinoma	GEJ	3A	yes	G2	no	no	no	yes	50.459	41.0164
H0849	36851	Run6.7	Feces	MD043.007	28	OnTX	A	male	66	never	adenocarcinoma	esophagus	3B	yes	G0	yes	yes	no	no	43.7705	43.7705
H0886	27895	Run6.7	Feces	MD043.009	0	PreTX	A	male	64	former	adenocarcinoma	GEJ	2B	yes	G1	no	yes	no	yes	44.2623	32.7213
J0001	51354	Run15	Feces	MD043.031	0	PreTX	B2	female	64	never	squamous	esophagus	2B	yes	G1	no	yes	no	no	18.6557	18.6557
J0003	62570	Run15	Feces	MD043.039	0	PreTX	B2	male	65	never	adenocarcinoma	esophagus	3A	yes	G2	no	no	no	no	6.78689	6.78689
J0018	55282	Run15	Feces	MD043.031	14	OnTX	B2	female	64	never	squamous	esophagus	2B	yes	G1	no	yes	no	no	18.6557	18.6557
J0020	59109	Run15	Feces	PA009.036	0	PreTX	B2	male	57	former	adenocarcinoma	esophagus	2B	yes	G1	no	yes	no	no	9.04918	9.04918
J0038	61203	Run15	Feces	PA009.036	13	OnTX	B2	male	57	former	adenocarcinoma	esophagus	2B	yes	G1	no	yes	no	no	9.04918	9.04918
J0054	162151	Run15	Feces	MD043.035	0	PreTX	B2	male	70	never	adenocarcinoma	esophagus	3A	yes	G2	no	no	no	no	11.7049	11.7049
J0058	58093	Run15	Feces	TX012.032	0	PreTX	B2	male	70	never	adenocarcinoma	GEJ	2A	yes	G2	no	no	no	no	21.7705	21.7705
J0072	68337	Run15	Feces	MD043.035	14	OnTX	B2	male	70	never	adenocarcinoma	esophagus	3A	yes	G2	no	no	no	no	11.7049	11.7049
J0076	100074	Run15	Feces	TX012.032	2	OnTX	B2	male	70	never	adenocarcinoma	GEJ	2A	yes	G2	no	no	no	no	21.7705	21.7705
J0109	63523	Run15	Feces	PA009.037	0	PreTX	B2	male	59	former	adenocarcinoma	esophagus	3A	yes	G0	yes	yes	no	no	7.57377	7.57377
J0126	65514	Run15	Feces	PA009.037	14	OnTX	B2	male	59	former	adenocarcinoma	esophagus	3A	yes	G0	yes	yes	no	no	7.57377	7.57377
M0829	20724	Run08	Feces	MD043.019	28	OnTX	B	male	61	former	adenocarcinoma	esophagus	3B	yes	G0	yes	yes	no	no	29.8033	29.8033
M0830	34943	Run08	Feces	MD043.022	14	OnTX	B	male	58	never	adenocarcinoma	GEJ	2A	yes	G1	no	yes	no	yes	33.8689	24.6885
M0831	31966	Run08	Feces	MD043.022	28	OnTX	B	male	58	never	adenocarcinoma	GEJ	2A	yes	G1	no	yes	no	yes	33.8689	24.6885
M0836	20899	Run08	Feces	MD043.027	0	PreTX	B	male	68	former	adenocarcinoma	GEJ	2B	yes	G3	no	no	no	no	31.8361	31.8361
M0837	21931	Run08	Feces	MD043.027	14	OnTX	B	male	68	former	adenocarcinoma	GEJ	2B	yes	G3	no	no	no	no	31.8361	31.8361
M0839	36149	Run08	Feces	MD043.028	0	PreTX	B	male	65	former	adenocarcinoma	esophagus	2B	yes	G2	no	no	no	no	26.623	26.623
M0840	25597	Run08	Feces	MD043.028	36	OnTX	B	male	65	former	adenocarcinoma	esophagus	2B	yes	G2	no	no	no	no	26.623	26.623
M0845	29933	Run08	Feces	PA009.029	-2	PreTX	B	male	68	former	adenocarcinoma	esophagus	2B	yes	G1	no	yes	no	no	27.4754	27.4754
M0846	26693	Run08	Feces	PA009.029	21	OnTX	B	male	68	former	adenocarcinoma	esophagus	2B	yes	G1	no	yes	no	no	27.4754	27.4754
M0852	23053	Run08	Feces	PA009.030	0	PreTX	B	male	71	never	adenocarcinoma	esophagus	3A	yes	G2	no	no	no	no	27.7377	27.7377
M0853	21364	Run08	Feces	PA009.030	20	OnTX	B	male	71	never	adenocarcinoma	esophagus	3A	yes	G2	no	no	no	no	27.7377	27.7377

## Sheet: Table S2 Fecal-AlphaDiversity
Table S2: Alpha Diversity for all fecal samples
SampleID	goods_coverage	simpson_reciprocal	PD_whole_tree	chao1	observed_species	shannon	gini_index	fisher_alpha	margalef	brillouin_d	strong	mcintosh_d
H0571	0.9814	8.0003	89.3943	387.444	229	4.6665	0.994683	49.5162	26.7694	3.16217	0.711895	0.655727
H0601	0.9702	9.91534	99.3342	555.524	293	4.81941	0.993895	67.9515	34.2836	3.2565	0.753333	0.692214
H0613	0.986	13.1114	91.5729	283.5	231	4.97689	0.994152	50.0673	27.0042	3.3746	0.700401	0.734214
H0617	0.9848	2.99012	67.2484	260.276	162	2.71628	0.997971	32.0367	18.9029	1.83664	0.837644	0.427746
H0618	0.986	27.5711	81.2472	307.885	215	5.78677	0.992607	45.7049	25.1256	3.93651	0.657098	0.821166
H0627	0.9556	21.4058	124.608	784.4	407	5.75852	0.989841	104.717	47.6683	3.87883	0.733264	0.795105
H0638	0.9766	5.43112	96.2658	424.65	255	4.2553	0.994878	56.8079	29.822	2.87393	0.742231	0.579093
H0667	0.9724	20.4014	96.0944	560.455	274	5.50515	0.993011	62.3084	32.0528	3.73274	0.712715	0.789773
H0682	0.9632	13.8931	94.9925	643.368	348	5.2528	0.992294	85.0744	40.7411	3.54395	0.755605	0.742209
H0684	0.9618	11.4764	116.551	762.386	350	5.18416	0.992009	85.7188	40.9759	3.4946	0.728	0.714924
H0689	0.9666	19.4461	114.783	709.622	335	5.69966	0.991124	80.9227	39.2148	3.85139	0.705776	0.784323
H0735	0.9624	19.5454	134.07	778.622	388	6.00563	0.988636	98.2491	45.4375	4.0481	0.688138	0.784908
H0736	0.9666	22.4554	119.709	630.784	359	5.85306	0.99012	88.6373	42.0326	3.95069	0.698997	0.80029
H0757	0.9542	10.0043	128.478	967.447	412	5.3327	0.989868	106.442	48.2553	3.58212	0.718641	0.69365
H0785	0.9766	29.541	100.53	460.579	282	5.80532	0.991975	64.6672	32.9921	3.93545	0.694172	0.827719
H0793	0.96	16.7417	112.331	769.583	355	5.4483	0.991782	87.3364	41.563	3.67717	0.743307	0.76644
H0800	0.9482	13.0007	146.16	905.909	472	5.73035	0.987478	127.861	55.2999	3.84316	0.716481	0.733024
H0823	0.9542	11.9805	130.052	884	426	5.61065	0.988749	111.32	49.8991	3.76953	0.705808	0.72129
H0838	0.9846	18.6683	89.2333	289	212	5.27842	0.994312	44.8989	24.7734	3.58928	0.699091	0.77958
H0846	0.9808	28.2532	116.911	381.636	278	5.90727	0.991263	63.4846	32.5225	4.00391	0.666144	0.823513
H0849	0.978	16.6642	104.769	398.25	262	5.32167	0.993398	58.8176	30.6439	3.60731	0.708179	0.765864
H0886	0.989	26.1492	87.7181	258.5	209	5.59857	0.993383	44.0966	24.4212	3.80794	0.669967	0.815984
J0001	0.9856	11.8544	81.9654	285.308	187	4.64259	0.995852	38.3309	21.8382	3.15783	0.734858	0.719736
J0003	0.9798	30.2455	127.2	451.278	311	6.33615	0.988282	73.4274	36.397	4.28775	0.619428	0.829905
J0018	0.9788	18.8566	95.3466	422.897	231	5.28705	0.994178	50.0673	27.0042	3.59213	0.713698	0.780755
J0020	0.9894	19.6363	81.2292	260.9	192	5.5225	0.993434	39.6229	22.4252	3.75859	0.638483	0.78544
J0038	0.9774	12.5085	91.3673	457.75	260	5.19509	0.993522	58.2414	30.4091	3.52032	0.710631	0.727543
J0054	0.9808	18.0837	102.894	392.118	258	5.48644	0.992923	57.6668	30.1743	3.72049	0.705465	0.775816
J0058	0.9802	31.017	105.738	399.275	278	5.91862	0.991391	63.4846	32.5225	4.01224	0.677727	0.832213
J0072	0.9816	16.482	100.888	361.6	242	5.27578	0.993777	53.1277	28.2957	3.57977	0.709504	0.764495
J0076	0.981	25.9807	94.7507	386.531	247	5.66464	0.992734	54.535	28.8828	3.84562	0.679851	0.815342
J0109	0.9882	27.0912	84.822	256.469	203	5.67582	0.993224	42.5036	23.7167	3.86337	0.658482	0.819463
J0126	0.9628	22.9771	115.121	695.865	365	5.88083	0.990203	90.6	42.7371	3.9704	0.713775	0.802734
M0829	0.9672	10.9463	104.342	593.189	341	5.19491	0.991953	82.8309	39.9193	3.50237	0.724765	0.707759
M0830	0.9776	21.5767	99.3326	432.824	250	5.45825	0.993532	55.3843	29.235	3.70567	0.7262	0.795975
M0831	0.9654	6.81865	111.439	630.56	333	4.72272	0.993013	80.2897	38.98	3.18033	0.753298	0.625894
M0836	0.9778	2.30992	82.1892	404.583	235	2.92108	0.996371	51.1744	27.4738	1.95841	0.79377	0.346943
M0837	0.9754	4.15147	89.6165	429.488	255	3.87057	0.995519	56.8079	29.822	2.61026	0.776996	0.516511
M0839	0.9728	31.3947	117.08	523.636	315	6.04373	0.990404	74.6613	36.8666	4.09094	0.676197	0.833312
M0840	0.9786	7.76191	99.7881	427.848	256	4.89169	0.993756	57.0938	29.9394	3.31102	0.709469	0.650261
M0845	0.9824	4.33527	64.9691	327.5	168	3.37947	0.99768	33.5217	19.6074	2.2949	0.829267	0.527178
M0846	0.9828	3.36873	64.7606	290.833	169	3.0272	0.997802	33.7708	19.7248	2.05067	0.824443	0.461692
M0852	0.9644	6.55946	117.006	645.722	354	4.87245	0.991906	87.0121	41.4456	3.27695	0.73088	0.618294
M0853	0.9744	14.6259	104.759	488.524	295	5.39559	0.992536	68.5538	34.5184	3.6505	0.717427	0.749114

## Sheet: TableS3 Fecal-Phylum
Table S3: Taxonomic classification at phylum level for all fecal samples
SampleID	k_Archaea.p_Euryarchaeota	k_Archaea.p_unassigned	k_Bacteria.p_Acidobacteria	k_Bacteria.p_Actinobacteria	k_Bacteria.p_Bacteroidetes	k_Bacteria.p_DeinococcusThermus	k_Bacteria.p_Firmicutes	k_Bacteria.p_Fusobacteria	k_Bacteria.p_Lentisphaerae	k_Bacteria.p_Planctomycetes	k_Bacteria.p_Proteobacteria	k_Bacteria.p_Spirochaetes	k_Bacteria.p_Synergistetes	k_Bacteria.p_TM7	k_Bacteria.p_Tenericutes	k_Bacteria.p_Verrucomicrobia	k_Bacteria.p_unassigned	k_unassigned.p_unassigned
H0571	0	0	0	2.06	62.12	0	33.32	0	0	0	2.46	0	0.04	0	0	0	0	0
H0601	0	0	0	0.32	37.7	0	61.28	0	0	0	0.7	0	0	0	0	0	0	0
H0613	0	0	0	1.28	4.4	0	93.92	0	0	0	0.32	0	0	0	0	0.04	0.04	0
H0617	0	0	0	0.12	29.08	0	68.2	0	0	0	2.6	0	0	0	0	0	0	0
H0618	0	0	0	3.52	3.38	0	92.92	0.02	0	0	0.16	0	0	0	0	0	0	0
H0627	0	0	0	1.08	7.26	0	88.96	0	0	0	0.18	0	0	0	0	0.02	2.5	0
H0638	0	0	0	0.7	49.4	0	48.28	0	0	0	1.38	0	0	0	0	0	0.24	0
H0667	0	0	0	2.48	30.74	0	64.38	0	0	0	2.04	0	0	0	0	0	0.36	0
H0682	0	0	0	0.76	19	0	79.7	0.02	0	0	0.4	0	0	0	0	0	0.12	0
H0684	0	0	0	2.16	48.7	0	47.92	0	0	0	0.96	0	0	0	0	0	0.26	0
H0689	0	0	0	1.16	26.16	0	71.88	0	0	0	0.62	0	0	0	0	0	0.18	0
H0735	0	0	0	1	21.54	0	74.58	0	0	0	0.38	0	0	0	0	0	2.5	0
H0736	0	0	0	7.12	33.4	0	58.7	0	0	0	0.56	0	0	0	0	0.02	0.2	0
H0757	0	0	0	1.4	18.38	0	78.74	0	0	0	0.72	0	0	0	0	0	0.76	0
H0785	0	0	0	7.26	5.96	0	84.84	0	0	0	0.78	0	0	0	0	0.08	1.08	0
H0793	0	0	0	0.84	11.88	0	86.84	0	0	0	0.06	0	0	0	0	0	0.38	0
H0800	0	0	0	0.8	4.06	0	93	1.08	0	0	0.32	0	0	0	0	0	0.74	0
H0823	0	0	0	0.62	17.82	0	80.66	0	0	0	0.36	0	0	0	0	0	0.54	0
H0838	0	0	0	8.78	6.22	0	84.62	0	0	0	0.2	0	0.02	0	0	0	0.16	0
H0846	0	0	0	1.7	3.88	0	92.04	0.9	0	0	0.46	0	0	0	0	0.04	0.98	0
H0849	0	0	0	17.16	8.02	0	73.52	0	0	0	1	0	0.04	0	0	0	0.26	0
H0886	0	0	0	9.14	11.86	0	77.68	0	0	0	0.42	0	0	0	0	0.88	0.02	0
J0001	0	0	0	1.06	2.96	0	95.64	0	0	0	0.08	0	0.06	0	0	0.06	0.14	0
J0003	0	0	0	1.76	19.86	0	72.26	0.06	0.12	0	0.78	0	0.22	0	0	0.02	4.92	0
J0018	0	0	0	0.44	3.6	0	95.46	0	0	0	0.04	0	0.04	0	0	0.12	0.3	0
J0020	0	0	0	2.48	37	0	58.62	1.26	0	0	0.62	0	0	0	0	0	0.02	0
J0038	0	0	0	2.18	45.34	0	47.68	3.76	0	0	0.98	0	0	0	0	0	0.06	0
J0054	0	0	0	2.64	3.38	0	92.38	0	0	0	0	0	0	0	0	0.1	1.5	0
J0058	0	0	0	1.34	5.78	0	90.82	0	0	0	1.7	0	0	0	0	0	0.36	0
J0072	0	0	0	1.98	2.22	0	85.88	0	0	0	0.18	0	0	0	0	0.2	9.54	0
J0076	0	0	0	1	21.06	0	71.3	4.82	0	0	1.5	0	0	0	0	0	0.32	0
J0109	0	0	0	0.78	12.44	0	83.84	0	0	0	2.72	0	0	0	0	0	0.22	0
J0126	0	0	0	1.6	18.1	0	75.76	0	0	0	4.3	0	0	0	0	0	0.24	0
M0829	0	0	0	1.16	17.76	0	77.68	0	0	0	3.18	0	0	0.02	0	0	0.2	0
M0830	0	0	0	2.04	8.48	0	88.56	0	0	0	0.36	0	0	0	0	0.04	0.52	0
M0831	0	0	0	0.02	13.82	0	83	0	0	0	2.46	0	0.02	0	0	0	0.68	0
M0836	0	0	0	0.12	2.28	0	95.56	0	0	0	0.08	0	0	0	0	0	1.96	0
M0837	0	0	0	0.28	1.76	0	95.3	0	0	0	0.12	0	0	0	0	0	2.54	0
M0839	0	0	0	1.56	27	0	68.58	0	0	0	1.02	0	0.08	0	0	0	1.76	0
M0840	0	0	0	0.16	13.7	0	85.14	0	0	0	0.1	0	0	0	0	0	0.9	0
M0845	0	0	0	1.08	0.1	0	97.68	0	0	0	0	0	0	0.02	0	0	1.12	0
M0846	0	0	0	1.96	1.14	0	95.72	0	0	0	0.06	0	0	0	0	0	1.12	0
M0852	0	0	0	0.16	7.72	0	86.74	0	0	0	3.44	0	0.04	0	0	0	1.9	0
M0853	0	0	0	0.3	8.2	0	84.76	0	0	0	1.34	0	0	0	0	0	5.4	0

## Sheet: TableS4 Fecal-Class
Table S4: Taxonomic classification at class level for all fecal samples
SampleID	k_Archaea.p_Euryarchaeota.c_Methanomicrobia	k_Archaea.p_Euryarchaeota.c_Thermococci	k_Archaea.p_Euryarchaeota.c_unassigned	k_Archaea.p_unassigned.c_unassigned	k_Bacteria.p_Acidobacteria.c_Acidobacteria_Gp1	k_Bacteria.p_Acidobacteria.c_Holophagae	k_Bacteria.p_Actinobacteria.c_Actinobacteria	k_Bacteria.p_Bacteroidetes.c_Bacteroidia	k_Bacteria.p_Bacteroidetes.c_Flavobacteria	k_Bacteria.p_Bacteroidetes.c_Sphingobacteria	k_Bacteria.p_Bacteroidetes.c_unassigned	k_Bacteria.p_DeinococcusThermus.c_Deinococci	k_Bacteria.p_Firmicutes.c_Bacilli	k_Bacteria.p_Firmicutes.c_Clostridia	k_Bacteria.p_Firmicutes.c_Erysipelotrichia	k_Bacteria.p_Firmicutes.c_Negativicutes	k_Bacteria.p_Firmicutes.c_unassigned	k_Bacteria.p_Fusobacteria.c_Fusobacteria	k_Bacteria.p_Lentisphaerae.c_Lentisphaeria	k_Bacteria.p_Planctomycetes.c_Planctomycetacia	k_Bacteria.p_Proteobacteria.c_Alphaproteobacteria	k_Bacteria.p_Proteobacteria.c_Betaproteobacteria	k_Bacteria.p_Proteobacteria.c_Deltaproteobacteria	k_Bacteria.p_Proteobacteria.c_Epsilonproteobacteria	k_Bacteria.p_Proteobacteria.c_Gammaproteobacteria	k_Bacteria.p_Proteobacteria.c_unassigned	k_Bacteria.p_Spirochaetes.c_Spirochaetes	k_Bacteria.p_Synergistetes.c_Synergistia	k_Bacteria.p_TM7.c_Incertae_sedis	k_Bacteria.p_Tenericutes.c_Mollicutes	k_Bacteria.p_Verrucomicrobia.c_Verrucomicrobiae	k_Bacteria.p_unassigned.c_unassigned	k_unassigned.p_unassigned.c_unassigned
H0571	0	0	0	0	0	0	2.06	62.12	0	0	0	0	1.36	26.84	1.08	4.04	0	0	0	0	0	0	0	0.02	2.44	0	0	0.04	0	0	0	0	0
H0601	0	0	0	0	0	0	0.32	37.7	0	0	0	0	9.12	50.84	0.08	1.24	0	0	0	0	0	0.64	0.06	0	0	0	0	0	0	0	0	0	0
H0613	0	0	0	0	0	0	1.28	4.08	0	0	0.32	0	7.42	69.76	15.34	1.4	0	0	0	0	0	0.24	0.04	0	0.04	0	0	0	0	0	0.04	0.04	0
H0617	0	0	0	0	0	0	0.12	29.08	0	0	0	0	2.1	63.46	2.58	0.06	0	0	0	0	0	2.52	0	0	0	0.08	0	0	0	0	0	0	0
H0618	0	0	0	0	0	0	3.52	3.38	0	0	0	0	14.64	67.34	1.94	9	0	0.02	0	0	0	0	0	0	0.16	0	0	0	0	0	0	0	0
H0627	0	0	0	0	0	0	1.08	7.26	0	0	0	0	10.38	65	12.46	0.8	0.32	0	0	0	0	0.06	0.04	0	0.06	0.02	0	0	0	0	0.02	2.5	0
H0638	0	0	0	0	0	0	0.7	49.4	0	0	0	0	1.62	36.56	4.74	0.5	4.86	0	0	0	0	0.08	0.04	0	1.26	0	0	0	0	0	0	0.24	0
H0667	0	0	0	0	0	0	2.48	30.74	0	0	0	0	0.76	54.48	7.62	1.5	0.02	0	0	0	0.26	1.7	0.06	0	0.02	0	0	0	0	0	0	0.36	0
H0682	0	0	0	0	0	0	0.76	19	0	0	0	0	0.34	73.42	5.08	0.86	0	0.02	0	0	0.04	0.3	0.06	0	0	0	0	0	0	0	0	0.12	0
H0684	0	0	0	0	0	0	2.16	48.6	0	0	0.1	0	4.66	38.92	2.48	1.82	0.04	0	0	0	0.02	0.94	0	0	0	0	0	0	0	0	0	0.26	0
H0689	0	0	0	0	0	0	1.16	26.16	0	0	0	0	5.24	55.8	3.92	1.2	5.72	0	0	0	0.02	0.16	0.1	0	0.34	0	0	0	0	0	0	0.18	0
H0735	0	0	0	0	0	0	1	21.4	0	0	0.14	0	3.32	65.4	4.06	1.66	0.14	0	0	0	0.08	0.1	0.14	0	0.06	0	0	0	0	0	0	2.5	0
H0736	0	0	0	0	0	0	7.12	33.32	0	0	0.08	0	1.08	47.84	8.14	1.42	0.22	0	0	0	0.12	0.42	0	0	0.02	0	0	0	0	0	0.02	0.2	0
H0757	0	0	0	0	0	0	1.4	18.28	0	0	0.1	0	3.42	74.26	0.74	0.3	0.02	0	0	0	0	0	0.02	0	0.7	0	0	0	0	0	0	0.76	0
H0785	0	0	0	0	0	0	7.26	5.96	0	0	0	0	8.04	70.8	4.18	0.72	1.1	0	0	0	0	0	0	0	0.78	0	0	0	0	0	0.08	1.08	0
H0793	0	0	0	0	0	0	0.84	11.88	0	0	0	0	4.6	72.38	5.32	0.34	4.2	0	0	0	0	0.02	0	0	0.04	0	0	0	0	0	0	0.38	0
H0800	0	0	0	0	0	0	0.8	4.06	0	0	0	0	12.02	76.68	3.5	0.66	0.14	1.08	0	0	0	0.06	0	0	0.26	0	0	0	0	0	0	0.74	0
H0823	0	0	0	0	0	0	0.62	17.12	0	0	0.7	0	2.52	75.98	1.6	0.54	0.02	0	0	0	0	0	0	0	0.36	0	0	0	0	0	0	0.54	0
H0838	0	0	0	0	0	0	8.78	6.22	0	0	0	0	0.58	78.34	2.56	3.14	0	0	0	0	0	0.06	0.14	0	0	0	0	0.02	0	0	0	0.16	0
H0846	0	0	0	0	0	0	1.7	3.8	0	0	0.08	0	6.04	83.64	1.68	0.62	0.06	0.9	0	0	0.04	0	0	0	0.42	0	0	0	0	0	0.04	0.98	0
H0849	0	0	0	0	0	0	17.16	8.02	0	0	0	0	3.06	64.22	1.06	5.18	0	0	0	0	0	0.48	0.26	0	0.26	0	0	0.04	0	0	0	0.26	0
H0886	0	0	0	0	0	0	9.14	11.8	0	0	0.06	0	1.54	73.14	1.76	1.24	0	0	0	0	0.02	0.08	0.16	0	0.16	0	0	0	0	0	0.88	0.02	0
J0001	0	0	0	0	0	0	1.06	2.96	0	0	0	0	20.6	60.86	0.62	0.24	13.32	0	0	0	0	0	0	0	0.08	0	0	0.06	0	0	0.06	0.14	0
J0003	0	0	0	0	0	0	1.76	18.96	0	0	0.9	0	2.64	52.86	14.92	1.82	0.02	0.06	0.12	0	0	0.64	0.14	0	0	0	0	0.22	0	0	0.02	4.92	0
J0018	0	0	0	0	0	0	0.44	3.6	0	0	0	0	10.68	67.72	1.36	0.24	15.46	0	0	0	0	0.04	0	0	0	0	0	0.04	0	0	0.12	0.3	0
J0020	0	0	0	0	0	0	2.48	37	0	0	0	0	3.52	52.16	0.72	2.22	0	1.26	0	0	0	0.42	0.02	0	0.18	0	0	0	0	0	0	0.02	0
J0038	0	0	0	0	0	0	2.18	45.34	0	0	0	0	2.76	39.62	4.22	1.08	0	3.76	0	0	0	0.72	0.04	0	0.22	0	0	0	0	0	0	0.06	0
J0054	0	0	0	0	0	0	2.64	3.38	0	0	0	0	23.4	66.88	1.86	0.24	0	0	0	0	0	0	0	0	0	0	0	0	0	0	0.1	1.5	0
J0058	0	0	0	0	0	0	1.34	5.78	0	0	0	0	17.56	67.3	0.96	3.82	1.18	0	0	0	0	0.28	0.08	0	1.28	0.06	0	0	0	0	0	0.36	0
J0072	0	0	0	0	0	0	1.98	2.22	0	0	0	0	24.34	59.82	1.6	0.1	0.02	0	0	0	0	0.06	0	0	0.12	0	0	0	0	0	0.2	9.54	0
J0076	0	0	0	0	0	0	1	21.06	0	0	0	0	12.92	44.98	4.84	8.4	0.16	4.82	0	0	0	1.24	0.12	0	0.14	0	0	0	0	0	0	0.32	0
J0109	0	0	0	0	0	0	0.78	12.44	0	0	0	0	1.52	77.52	2.44	1.82	0.54	0	0	0	0.46	0.32	0.14	0	1.76	0.04	0	0	0	0	0	0.22	0
J0126	0	0	0	0	0	0	1.6	18.1	0	0	0	0	1.88	68.52	3	2.36	0	0	0	0	0.04	0.34	0.04	0	3.88	0	0	0	0	0	0	0.24	0
M0829	0	0	0	0	0	0	1.16	17.76	0	0	0	0	36	33.7	1.32	6.66	0	0	0	0	0	0.02	0.02	0	3.14	0	0	0	0.02	0	0	0.2	0
M0830	0	0	0	0	0	0	2.04	8.12	0	0	0.36	0	9.72	74.14	2.44	2.26	0	0	0	0	0	0.26	0.04	0	0.06	0	0	0	0	0	0.04	0.52	0
M0831	0	0	0	0	0	0	0.02	12.98	0	0	0.84	0	5.44	67.74	4.66	5.14	0.02	0	0	0	0.12	2.06	0.02	0	0.08	0.18	0	0.02	0	0	0	0.68	0
M0836	0	0	0	0	0	0	0.12	2.28	0	0	0	0	1.1	90.7	3.34	0.34	0.08	0	0	0	0	0.06	0.02	0	0	0	0	0	0	0	0	1.96	0
M0837	0	0	0	0	0	0	0.28	1.74	0	0	0.02	0	2.92	87.12	4.06	0.78	0.42	0	0	0	0	0	0.02	0	0.1	0	0	0	0	0	0	2.54	0
M0839	0	0	0	0	0	0	1.56	26.48	0	0	0.52	0	3	60.34	2.22	3.02	0	0	0	0	0	0.24	0.06	0	0.72	0	0	0.08	0	0	0	1.76	0
M0840	0	0	0	0	0	0	0.16	13.66	0	0	0.04	0	9.3	73	1.36	1.48	0	0	0	0	0	0.06	0	0	0.04	0	0	0	0	0	0	0.9	0
M0845	0	0	0	0	0	0	1.08	0.1	0	0	0	0	3.22	46.38	48.04	0.04	0	0	0	0	0	0	0	0	0	0	0	0	0.02	0	0	1.12	0
M0846	0	0	0	0	0	0	1.96	1.14	0	0	0	0	0.58	42.2	52.34	0	0.6	0	0	0	0.02	0	0	0	0.04	0	0	0	0	0	0	1.12	0
M0852	0	0	0	0	0	0	0.16	7.58	0	0	0.14	0	1.84	77.6	6.78	0.1	0.42	0	0	0	0	0.64	0.02	0	2.78	0	0	0.04	0	0	0	1.9	0
M0853	0	0	0	0	0	0	0.3	7.88	0	0	0.32	0	6.22	72.64	5.22	0.06	0.62	0	0	0	0	0.06	0	0	1.28	0	0	0	0	0	0	5.4	0

## Sheet: Table S5 Fecal-Order
Table S5: Taxonomic classification at order level for all fecal samples
SampleID	k_Archaea.p_Euryarchaeota.c_Methanomicrobia.o_Methanosarcinales	k_Archaea.p_Euryarchaeota.c_Thermococci.o_Thermococcales	k_Archaea.p_Euryarchaeota.c_unassigned.o_unassigned	k_Archaea.p_unassigned.c_unassigned.o_unassigned	k_Bacteria.p_Acidobacteria.c_Acidobacteria_Gp1.o_Incertae_sedis	k_Bacteria.p_Acidobacteria.c_Holophagae.o_Acanthopleuribacterales	k_Bacteria.p_Actinobacteria.c_Actinobacteria.o_Acidimicrobiales	k_Bacteria.p_Actinobacteria.c_Actinobacteria.o_Actinomycetales	k_Bacteria.p_Actinobacteria.c_Actinobacteria.o_Bifidobacteriales	k_Bacteria.p_Actinobacteria.c_Actinobacteria.o_Coriobacteriales	k_Bacteria.p_Actinobacteria.c_Actinobacteria.o_Solirubrobacterales	k_Bacteria.p_Actinobacteria.c_Actinobacteria.o_unassigned	k_Bacteria.p_Bacteroidetes.c_Bacteroidia.o_Bacteroidales	k_Bacteria.p_Bacteroidetes.c_Flavobacteria.o_Flavobacteriales	k_Bacteria.p_Bacteroidetes.c_Sphingobacteria.o_Sphingobacteriales	k_Bacteria.p_Bacteroidetes.c_unassigned.o_unassigned	k_Bacteria.p_DeinococcusThermus.c_Deinococci.o_Thermales	k_Bacteria.p_Firmicutes.c_Bacilli.o_Bacillales	k_Bacteria.p_Firmicutes.c_Bacilli.o_Lactobacillales	k_Bacteria.p_Firmicutes.c_Bacilli.o_unassigned	k_Bacteria.p_Firmicutes.c_Clostridia.o_Clostridiales	k_Bacteria.p_Firmicutes.c_Clostridia.o_unassigned	k_Bacteria.p_Firmicutes.c_Erysipelotrichia.o_Erysipelotrichales	k_Bacteria.p_Firmicutes.c_Negativicutes.o_Selenomonadales	k_Bacteria.p_Firmicutes.c_unassigned.o_unassigned	k_Bacteria.p_Fusobacteria.c_Fusobacteria.o_Fusobacteriales	k_Bacteria.p_Lentisphaerae.c_Lentisphaeria.o_Incertae_sedis	k_Bacteria.p_Lentisphaerae.c_Lentisphaeria.o_Victivallales	k_Bacteria.p_Planctomycetes.c_Planctomycetacia.o_Planctomycetales	k_Bacteria.p_Proteobacteria.c_Alphaproteobacteria.o_Caulobacterales	k_Bacteria.p_Proteobacteria.c_Alphaproteobacteria.o_Kiloniellales	k_Bacteria.p_Proteobacteria.c_Alphaproteobacteria.o_Kordiimonadales	k_Bacteria.p_Proteobacteria.c_Alphaproteobacteria.o_Parvularculales	k_Bacteria.p_Proteobacteria.c_Alphaproteobacteria.o_Rhizobiales	k_Bacteria.p_Proteobacteria.c_Alphaproteobacteria.o_Rhodobacterales	k_Bacteria.p_Proteobacteria.c_Alphaproteobacteria.o_Rhodospirillales	k_Bacteria.p_Proteobacteria.c_Alphaproteobacteria.o_Sphingomonadales	k_Bacteria.p_Proteobacteria.c_Alphaproteobacteria.o_unassigned	k_Bacteria.p_Proteobacteria.c_Betaproteobacteria.o_Burkholderiales	k_Bacteria.p_Proteobacteria.c_Betaproteobacteria.o_Methylophilales	k_Bacteria.p_Proteobacteria.c_Betaproteobacteria.o_Neisseriales	k_Bacteria.p_Proteobacteria.c_Betaproteobacteria.o_Rhodocyclales	k_Bacteria.p_Proteobacteria.c_Betaproteobacteria.o_unassigned	k_Bacteria.p_Proteobacteria.c_Deltaproteobacteria.o_Desulfovibrionales	k_Bacteria.p_Proteobacteria.c_Deltaproteobacteria.o_Desulfuromonadales	k_Bacteria.p_Proteobacteria.c_Deltaproteobacteria.o_Myxococcales	k_Bacteria.p_Proteobacteria.c_Epsilonproteobacteria.o_Campylobacterales	k_Bacteria.p_Proteobacteria.c_Gammaproteobacteria.o_Alteromonadales	k_Bacteria.p_Proteobacteria.c_Gammaproteobacteria.o_Cardiobacteriales
H0571	0	0	0	0	0	0	0	0.1	0	1.96	0	0	62.12	0	0	0	0	0	0.84	0.52	26.84	0	1.08	4.04	0	0	0	0	0	0	0	0	0	0	0	0	0	0	0	0	0	0	0	0	0	0	0.02	0	0
H0601	0	0	0	0	0	0	0	0.04	0	0.28	0	0	37.7	0	0	0	0	0.02	9.04	0.06	50.84	0	0.08	1.24	0	0	0	0	0	0	0	0	0	0	0	0	0	0	0.64	0	0	0	0	0.06	0	0	0	0	0
H0613	0	0	0	0	0	0	0	0.3	0	0.98	0	0	4.08	0	0	0.32	0	0.04	7.14	0.24	69.76	0	15.34	1.4	0	0	0	0	0	0	0	0	0	0	0	0	0	0	0.24	0	0	0	0	0.04	0	0	0	0	0
H0617	0	0	0	0	0	0	0	0.06	0	0.06	0	0	29.08	0	0	0	0	0	2.06	0.04	63.46	0	2.58	0.06	0	0	0	0	0	0	0	0	0	0	0	0	0	0	2.52	0	0	0	0	0	0	0	0	0	0
H0618	0	0	0	0	0	0	0	0.46	0	3.06	0	0	3.38	0	0	0	0	0	13.34	1.3	67.34	0	1.94	9	0	0.02	0	0	0	0	0	0	0	0	0	0	0	0	0	0	0	0	0	0	0	0	0	0	0
H0627	0	0	0	0	0	0	0	0	0	1.08	0	0	7.26	0	0	0	0	0	10.32	0.06	65	0	12.46	0.8	0.32	0	0	0	0	0	0	0	0	0	0	0	0	0	0.06	0	0	0	0	0.04	0	0	0	0	0
H0638	0	0	0	0	0	0	0	0.1	0	0.6	0	0	49.4	0	0	0	0	0.02	1.4	0.2	36.54	0.02	4.74	0.5	4.86	0	0	0	0	0	0	0	0	0	0	0	0	0	0.08	0	0	0	0	0.04	0	0	0	0	0
H0667	0	0	0	0	0	0	0	0.02	0	2.46	0	0	30.74	0	0	0	0	0	0.74	0.02	54.48	0	7.62	1.5	0.02	0	0	0	0	0	0	0	0	0	0	0	0	0.26	1.7	0	0	0	0	0.06	0	0	0	0	0
H0682	0	0	0	0	0	0	0	0.04	0	0.72	0	0	19	0	0	0	0	0.04	0.28	0.02	73.42	0	5.08	0.86	0	0.02	0	0	0	0	0	0	0	0	0	0	0	0.04	0.3	0	0	0	0	0.06	0	0	0	0	0
H0684	0	0	0	0	0	0	0	0.02	0	2.14	0	0	48.6	0	0	0.1	0	0.04	4.62	0	38.92	0	2.48	1.82	0.04	0	0	0	0	0	0	0	0	0	0	0	0	0.02	0.94	0	0	0	0	0	0	0	0	0	0
H0689	0	0	0	0	0	0	0	0.28	0	0.88	0	0	26.16	0	0	0	0	0	4.46	0.78	55.8	0	3.92	1.2	5.72	0	0	0	0	0	0	0	0	0	0	0	0	0.02	0.16	0	0	0	0	0.1	0	0	0	0	0
H0735	0	0	0	0	0	0	0	0.06	0	0.94	0	0	21.4	0	0	0.14	0	0	3.24	0.08	65.4	0	4.06	1.66	0.14	0	0	0	0	0	0	0	0.02	0	0	0	0	0.06	0.1	0	0	0	0	0.14	0	0	0	0	0
H0736	0	0	0	0	0	0	0	0.24	0	6.88	0	0	33.32	0	0	0.08	0	0.02	1.02	0.04	47.84	0	8.14	1.42	0.22	0	0	0	0	0	0	0	0	0	0	0	0	0.12	0.42	0	0	0	0	0	0	0	0	0	0
H0757	0	0	0	0	0	0	0	0.24	0	1.16	0	0	18.28	0	0	0.1	0	0	3.12	0.3	74.26	0	0.74	0.3	0.02	0	0	0	0	0	0	0	0	0	0	0	0	0	0	0	0	0	0	0.02	0	0	0	0	0
H0785	0	0	0	0	0	0	0	0.26	0	7	0	0	5.96	0	0	0	0	0	8.02	0.02	70.78	0.02	4.18	0.72	1.1	0	0	0	0	0	0	0	0	0	0	0	0	0	0	0	0	0	0	0	0	0	0	0	0
H0793	0	0	0	0	0	0	0	0.04	0.02	0.78	0	0	11.88	0	0	0	0	0	4.6	0	72.38	0	5.32	0.34	4.2	0	0	0	0	0	0	0	0	0	0	0	0	0	0.02	0	0	0	0	0	0	0	0	0	0
H0800	0	0	0	0	0	0	0	0.12	0	0.66	0	0.02	4.06	0	0	0	0	0	11.92	0.1	76.64	0.04	3.5	0.66	0.14	1.08	0	0	0	0	0	0	0	0	0	0	0	0	0.06	0	0	0	0	0	0	0	0	0	0
H0823	0	0	0	0	0	0	0	0.04	0	0.58	0	0	17.12	0	0	0.7	0	0	2.12	0.4	75.98	0	1.6	0.54	0.02	0	0	0	0	0	0	0	0	0	0	0	0	0	0	0	0	0	0	0	0	0	0	0	0
H0838	0	0	0	0	0	0	0	0.06	0	8.72	0	0	6.22	0	0	0	0	0.04	0.16	0.38	78.32	0.02	2.56	3.14	0	0	0	0	0	0	0	0	0	0	0	0	0	0	0.06	0	0	0	0	0.14	0	0	0	0	0
H0846	0	0	0	0	0	0	0	0.14	0	1.54	0	0.02	3.8	0	0	0.08	0	0	5.22	0.82	83.64	0	1.68	0.62	0.06	0.9	0	0	0	0	0	0	0	0	0	0.04	0	0	0	0	0	0	0	0	0	0	0	0	0
H0849	0	0	0	0	0	0	0	0.08	0	17.08	0	0	8.02	0	0	0	0	0.02	2.9	0.14	64.22	0	1.06	5.18	0	0	0	0	0	0	0	0	0	0	0	0	0	0	0.48	0	0	0	0	0.26	0	0	0	0	0
H0886	0	0	0	0	0	0	0	0.22	0	8.92	0	0	11.8	0	0	0.06	0	0.02	1.3	0.22	73.14	0	1.76	1.24	0	0	0	0	0	0	0	0	0	0	0	0.02	0	0	0.08	0	0	0	0	0.16	0	0	0	0	0
J0001	0	0	0	0	0	0	0	0.06	0	1	0	0	2.96	0	0	0	0	0	5.34	15.26	60.84	0.02	0.62	0.24	13.32	0	0	0	0	0	0	0	0	0	0	0	0	0	0	0	0	0	0	0	0	0	0	0	0
J0003	0	0	0	0	0	0	0	0.16	0	1.6	0	0	18.96	0	0	0.9	0	0.02	2.44	0.18	52.74	0.12	14.92	1.82	0.02	0.06	0.02	0.1	0	0	0	0	0	0	0	0	0	0	0.64	0	0	0	0	0.14	0	0	0	0	0
J0018	0	0	0	0	0	0	0	0.04	0	0.4	0	0	3.6	0	0	0	0	0	4.32	6.36	67.72	0	1.36	0.24	15.46	0	0	0	0	0	0	0	0	0	0	0	0	0	0.04	0	0	0	0	0	0	0	0	0	0
J0020	0	0	0	0	0	0	0	0.1	0	2.38	0	0	37	0	0	0	0	0	3.06	0.46	52.16	0	0.72	2.22	0	1.26	0	0	0	0	0	0	0	0	0	0	0	0	0.42	0	0	0	0	0.02	0	0	0	0	0
J0038	0	0	0	0	0	0	0	0.06	0	2.12	0	0	45.34	0	0	0	0	0	2.18	0.58	39.62	0	4.22	1.08	0	3.76	0	0	0	0	0	0	0	0	0	0	0	0	0.72	0	0	0	0	0.04	0	0	0	0	0
J0054	0	0	0	0	0	0	0	0.22	0	2.42	0	0	3.38	0	0	0	0	0.06	23.06	0.28	66.88	0	1.86	0.24	0	0	0	0	0	0	0	0	0	0	0	0	0	0	0	0	0	0	0	0	0	0	0	0	0
J0058	0	0	0	0	0	0	0	0.36	0	0.98	0	0	5.78	0	0	0	0	0	17.06	0.5	67.3	0	0.96	3.82	1.18	0	0	0	0	0	0	0	0	0	0	0	0	0	0.28	0	0	0	0	0.08	0	0	0	0	0
J0072	0	0	0	0	0	0	0	0.22	0	1.76	0	0	2.22	0	0	0	0	0.12	23.98	0.24	59.8	0.02	1.6	0.1	0.02	0	0	0	0	0	0	0	0	0	0	0	0	0	0.06	0	0	0	0	0	0	0	0	0	0
J0076	0	0	0	0	0	0	0	0.24	0	0.76	0	0	21.06	0	0	0	0	0	12.58	0.34	44.98	0	4.84	8.4	0.16	4.82	0	0	0	0	0	0	0	0	0	0	0	0	1.24	0	0	0	0	0.12	0	0	0	0	0
J0109	0	0	0	0	0	0	0	0.04	0	0.74	0	0	12.44	0	0	0	0	0.08	1.3	0.14	77.52	0	2.44	1.82	0.54	0	0	0	0	0	0	0	0.24	0	0	0	0	0.22	0.32	0	0	0	0	0.14	0	0	0	0	0
J0126	0	0	0	0	0	0	0	0.16	0	1.44	0	0	18.1	0	0	0	0	0.02	1.78	0.08	68.52	0	3	2.36	0	0	0	0	0	0	0	0	0	0	0	0	0	0.04	0.34	0	0	0	0	0.04	0	0	0	0	0
M0829	0	0	0	0	0	0	0	0.74	0.04	0.38	0	0	17.76	0	0	0	0	0	35.4	0.6	33.7	0	1.32	6.66	0	0	0	0	0	0	0	0	0	0	0	0	0	0	0.02	0	0	0	0	0.02	0	0	0	0	0
M0830	0	0	0	0	0	0	0	0.1	0	1.94	0	0	8.12	0	0	0.36	0	0	9.72	0	74.14	0	2.44	2.26	0	0	0	0	0	0	0	0	0	0	0	0	0	0	0.26	0	0	0	0	0.04	0	0	0	0	0
M0831	0	0	0	0	0	0	0	0	0	0.02	0	0	12.98	0	0	0.84	0	0	5.44	0	67.74	0	4.66	5.14	0.02	0	0	0	0	0	0	0	0	0	0	0.12	0	0	2.06	0	0	0	0	0.02	0	0	0	0	0
M0836	0	0	0	0	0	0	0	0	0.08	0.04	0	0	2.28	0	0	0	0	0	0.06	1.04	90.7	0	3.34	0.34	0.08	0	0	0	0	0	0	0	0	0	0	0	0	0	0.06	0	0	0	0	0.02	0	0	0	0	0
M0837	0	0	0	0	0	0	0	0	0.06	0.22	0	0	1.74	0	0	0.02	0	0	2.4	0.52	87.12	0	4.06	0.78	0.42	0	0	0	0	0	0	0	0	0	0	0	0	0	0	0	0	0	0	0.02	0	0	0	0	0
M0839	0	0	0	0	0	0	0	0.12	0	1.44	0	0	26.48	0	0	0.52	0	0	2.46	0.54	60.34	0	2.22	3.02	0	0	0	0	0	0	0	0	0	0	0	0	0	0	0.24	0	0	0	0	0.06	0	0	0	0	0
M0840	0	0	0	0	0	0	0	0.02	0	0.14	0	0	13.66	0	0	0.04	0	0	9.14	0.16	73	0	1.36	1.48	0	0	0	0	0	0	0	0	0	0	0	0	0	0	0.06	0	0	0	0	0	0	0	0	0	0
M0845	0	0	0	0	0	0	0	0.26	0	0.82	0	0	0.1	0	0	0	0	0	3.2	0.02	46.38	0	48.04	0.04	0	0	0	0	0	0	0	0	0	0	0	0	0	0	0	0	0	0	0	0	0	0	0	0	0
M0846	0	0	0	0	0	0	0	0	0	1.96	0	0	1.14	0	0	0	0	0	0.56	0.02	42.2	0	52.34	0	0.6	0	0	0	0	0	0	0	0	0	0	0	0	0.02	0	0	0	0	0	0	0	0	0	0	0
M0852	0	0	0	0	0	0	0	0.08	0	0.08	0	0	7.58	0	0	0.14	0	0	1.52	0.32	77.6	0	6.78	0.1	0.42	0	0	0	0	0	0	0	0	0	0	0	0	0	0.64	0	0	0	0	0.02	0	0	0	0	0
M0853	0	0	0	0	0	0	0	0.12	0	0.18	0	0	7.88	0	0	0.32	0	0	6.16	0.06	72.6	0.04	5.22	0.06	0.62	0	0	0	0	0	0	0	0	0	0	0	0	0	0.06	0	0	0	0	0	0	0	0	0	0
[truncated: 15 more columns]

## Sheet: Table S6 Fecal-Family
Table S6: Taxonomic classification at family level for all fecal samples
SampleID	k_Archaea.p_Euryarchaeota.c_Methanomicrobia.o_Methanosarcinales.f_Methermicoccaceae	k_Archaea.p_Euryarchaeota.c_Thermococci.o_Thermococcales.f_Thermococcaceae	k_Archaea.p_Euryarchaeota.c_unassigned.o_unassigned.f_unassigned	k_Archaea.p_unassigned.c_unassigned.o_unassigned.f_unassigned	k_Bacteria.p_Acidobacteria.c_Acidobacteria_Gp1.o_Incertae_sedis.f_Incertae_sedis	k_Bacteria.p_Acidobacteria.c_Holophagae.o_Acanthopleuribacterales.f_Acanthopleuribacteraceae	k_Bacteria.p_Actinobacteria.c_Actinobacteria.o_Acidimicrobiales.f_Acidimicrobineae_incertae_sedis	k_Bacteria.p_Actinobacteria.c_Actinobacteria.o_Acidimicrobiales.f_Iamiaceae	k_Bacteria.p_Actinobacteria.c_Actinobacteria.o_Actinomycetales.f_Actinomycetaceae	k_Bacteria.p_Actinobacteria.c_Actinobacteria.o_Actinomycetales.f_Bogoriellaceae	k_Bacteria.p_Actinobacteria.c_Actinobacteria.o_Actinomycetales.f_Brevibacteriaceae	k_Bacteria.p_Actinobacteria.c_Actinobacteria.o_Actinomycetales.f_Corynebacteriaceae	k_Bacteria.p_Actinobacteria.c_Actinobacteria.o_Actinomycetales.f_Dietziaceae	k_Bacteria.p_Actinobacteria.c_Actinobacteria.o_Actinomycetales.f_Geodermatophilaceae	k_Bacteria.p_Actinobacteria.c_Actinobacteria.o_Actinomycetales.f_Intrasporangiaceae	k_Bacteria.p_Actinobacteria.c_Actinobacteria.o_Actinomycetales.f_Microbacteriaceae	k_Bacteria.p_Actinobacteria.c_Actinobacteria.o_Actinomycetales.f_Micrococcaceae	k_Bacteria.p_Actinobacteria.c_Actinobacteria.o_Actinomycetales.f_Micromonosporaceae	k_Bacteria.p_Actinobacteria.c_Actinobacteria.o_Actinomycetales.f_Nakamurellaceae	k_Bacteria.p_Actinobacteria.c_Actinobacteria.o_Actinomycetales.f_Nocardiaceae	k_Bacteria.p_Actinobacteria.c_Actinobacteria.o_Actinomycetales.f_Nocardioidaceae	k_Bacteria.p_Actinobacteria.c_Actinobacteria.o_Actinomycetales.f_Propionibacteriaceae	k_Bacteria.p_Actinobacteria.c_Actinobacteria.o_Actinomycetales.f_unassigned	k_Bacteria.p_Actinobacteria.c_Actinobacteria.o_Bifidobacteriales.f_Bifidobacteriaceae	k_Bacteria.p_Actinobacteria.c_Actinobacteria.o_Coriobacteriales.f_Coriobacteriaceae	k_Bacteria.p_Actinobacteria.c_Actinobacteria.o_Solirubrobacterales.f_Conexibacteraceae	k_Bacteria.p_Actinobacteria.c_Actinobacteria.o_Solirubrobacterales.f_Solirubrobacteraceae	k_Bacteria.p_Actinobacteria.c_Actinobacteria.o_unassigned.f_unassigned	k_Bacteria.p_Bacteroidetes.c_Bacteroidia.o_Bacteroidales.f_Bacteroidaceae	k_Bacteria.p_Bacteroidetes.c_Bacteroidia.o_Bacteroidales.f_Porphyromonadaceae	k_Bacteria.p_Bacteroidetes.c_Bacteroidia.o_Bacteroidales.f_Prevotellaceae	k_Bacteria.p_Bacteroidetes.c_Bacteroidia.o_Bacteroidales.f_Rikenellaceae	k_Bacteria.p_Bacteroidetes.c_Bacteroidia.o_Bacteroidales.f_unassigned	k_Bacteria.p_Bacteroidetes.c_Flavobacteria.o_Flavobacteriales.f_Flavobacteriaceae	k_Bacteria.p_Bacteroidetes.c_Sphingobacteria.o_Sphingobacteriales.f_Chitinophagaceae	k_Bacteria.p_Bacteroidetes.c_Sphingobacteria.o_Sphingobacteriales.f_Cytophagaceae	k_Bacteria.p_Bacteroidetes.c_Sphingobacteria.o_Sphingobacteriales.f_Sphingobacteriaceae	k_Bacteria.p_Bacteroidetes.c_unassigned.o_unassigned.f_unassigned	k_Bacteria.p_DeinococcusThermus.c_Deinococci.o_Thermales.f_Thermaceae	k_Bacteria.p_Firmicutes.c_Bacilli.o_Bacillales.f_Bacillaceae_1	k_Bacteria.p_Firmicutes.c_Bacilli.o_Bacillales.f_Bacillales_Incertae_Sedis_XI	k_Bacteria.p_Firmicutes.c_Bacilli.o_Bacillales.f_Listeriaceae	k_Bacteria.p_Firmicutes.c_Bacilli.o_Bacillales.f_Paenibacillaceae_1	k_Bacteria.p_Firmicutes.c_Bacilli.o_Bacillales.f_Planococcaceae	k_Bacteria.p_Firmicutes.c_Bacilli.o_Bacillales.f_Staphylococcaceae	k_Bacteria.p_Firmicutes.c_Bacilli.o_Bacillales.f_unassigned	k_Bacteria.p_Firmicutes.c_Bacilli.o_Lactobacillales.f_Aerococcaceae	k_Bacteria.p_Firmicutes.c_Bacilli.o_Lactobacillales.f_Carnobacteriaceae	k_Bacteria.p_Firmicutes.c_Bacilli.o_Lactobacillales.f_Enterococcaceae
H0571	0	0	0	0	0	0	0	0	0.1	0	0	0	0	0	0	0	0	0	0	0	0	0	0	0	1.96	0	0	0	58.2	1.78	0	2.14	0	0	0	0	0	0	0	0	0	0	0	0	0	0	0	0	0
H0601	0	0	0	0	0	0	0	0	0.02	0	0	0	0	0	0	0	0.02	0	0	0	0	0	0	0	0.28	0	0	0	30.96	1.22	0.68	0.46	4.38	0	0	0	0	0	0	0	0.02	0	0	0	0	0	0	0	6.68
H0613	0	0	0	0	0	0	0	0	0.28	0	0	0.02	0	0	0	0	0	0	0	0	0	0	0	0	0.98	0	0	0	3.6	0.12	0	0.36	0	0	0	0	0	0.32	0	0	0.04	0	0	0	0	0	0	0.04	0.04
H0617	0	0	0	0	0	0	0	0	0.02	0	0	0	0	0	0	0.04	0	0	0	0	0	0	0	0	0.06	0	0	0	28.16	0.5	0.24	0.08	0.1	0	0	0	0	0	0	0	0	0	0	0	0	0	0	0.02	1.22
H0618	0	0	0	0	0	0	0	0	0.38	0	0	0	0	0	0	0	0.08	0	0	0	0	0	0	0	3.06	0	0	0	3	0.1	0	0.28	0	0	0	0	0	0	0	0	0	0	0	0	0	0	0	0.04	0
H0627	0	0	0	0	0	0	0	0	0	0	0	0	0	0	0	0	0	0	0	0	0	0	0	0	1.08	0	0	0	4.66	0.88	0.04	1.68	0	0	0	0	0	0	0	0	0	0	0	0	0	0	0	0.02	8.64
H0638	0	0	0	0	0	0	0	0	0.08	0	0	0	0	0	0	0	0.02	0	0	0	0	0	0	0	0.6	0	0	0	47.58	1.12	0.26	0.4	0.04	0	0	0	0	0	0	0	0.02	0	0	0	0	0	0	0	0.04
H0667	0	0	0	0	0	0	0	0	0.02	0	0	0	0	0	0	0	0	0	0	0	0	0	0	0	2.46	0	0	0	27.74	1.6	0.22	1.18	0	0	0	0	0	0	0	0	0	0	0	0	0	0	0	0	0
H0682	0	0	0	0	0	0	0	0	0.04	0	0	0	0	0	0	0	0	0	0	0	0	0	0	0	0.72	0	0	0	17.08	1.48	0.34	0.1	0	0	0	0	0	0	0	0	0	0	0.04	0	0	0	0	0	0
H0684	0	0	0	0	0	0	0	0	0.02	0	0	0	0	0	0	0	0	0	0	0	0	0	0	0	2.14	0	0	0	45.56	1.72	0	1.3	0.02	0	0	0	0	0.1	0	0	0	0	0	0	0	0.04	0	0	0.02
H0689	0	0	0	0	0	0	0	0	0.22	0	0	0	0	0	0	0	0.06	0	0	0	0	0	0	0	0.88	0	0	0	22.06	2.32	0.16	1.6	0.02	0	0	0	0	0	0	0	0	0	0	0	0	0	0	0.02	0.12
H0735	0	0	0	0	0	0	0	0	0.06	0	0	0	0	0	0	0	0	0	0	0	0	0	0	0	0.94	0	0	0	7.94	6.62	0.04	6.8	0	0	0	0	0	0.14	0	0	0	0	0	0	0	0	0	0.02	2.52
H0736	0	0	0	0	0	0	0	0	0.1	0	0	0.08	0	0	0	0	0.06	0	0	0	0	0	0	0	6.88	0	0	0	27.52	2.82	0	2.98	0	0	0	0	0	0.08	0	0	0	0	0	0	0	0.02	0	0	0.08
H0757	0	0	0	0	0	0	0	0	0.2	0	0	0	0	0	0	0	0.04	0	0	0	0	0	0	0	1.16	0	0	0	16.28	0.58	0	1.2	0.22	0	0	0	0	0.1	0	0	0	0	0	0	0	0	0	0	0
H0785	0	0	0	0	0	0	0	0	0.22	0	0	0	0	0	0	0	0.02	0	0	0	0	0.02	0	0	7	0	0	0	3.22	0.44	1.94	0.36	0	0	0	0	0	0	0	0	0	0	0	0	0	0	0	0	0
H0793	0	0	0	0	0	0	0	0	0.02	0	0	0	0	0	0	0	0	0	0	0	0	0.02	0	0.02	0.78	0	0	0	6.7	0.32	4.72	0.14	0	0	0	0	0	0	0	0	0	0	0	0	0	0	0	0	0
H0800	0	0	0	0	0	0	0	0	0.1	0	0	0.02	0	0	0	0	0	0	0	0	0	0	0	0	0.66	0	0	0.02	3.32	0.18	0.04	0.52	0	0	0	0	0	0	0	0	0	0	0	0	0	0	0	0	4.04
H0823	0	0	0	0	0	0	0	0	0.02	0	0	0	0	0	0	0	0.02	0	0	0	0	0	0	0	0.58	0	0	0	15.28	0.48	0	1.06	0.3	0	0	0	0	0.7	0	0	0	0	0	0	0	0	0	0	0
H0838	0	0	0	0	0	0	0	0	0.06	0	0	0	0	0	0	0	0	0	0	0	0	0	0	0	8.72	0	0	0	5.06	0.3	0.44	0.42	0	0	0	0	0	0	0	0	0.04	0	0	0	0	0	0	0.02	0
H0846	0	0	0	0	0	0	0	0	0.12	0	0	0.02	0	0	0	0	0	0	0	0	0	0	0	0	1.54	0	0	0.02	2.78	0.44	0.04	0.5	0.04	0	0	0	0	0.08	0	0	0	0	0	0	0	0	0	0	4.04
H0849	0	0	0	0	0	0	0	0	0.04	0	0	0	0	0	0	0	0.04	0	0	0	0	0	0	0	17.08	0	0	0	4.38	0.26	3.04	0.32	0.02	0	0	0	0	0	0	0	0.02	0	0	0	0	0	0	0.02	0
H0886	0	0	0	0	0	0	0	0	0.22	0	0	0	0	0	0	0	0	0	0	0	0	0	0	0	8.92	0	0	0	9.24	0.96	0	1.6	0	0	0	0	0	0.06	0	0	0.02	0	0	0	0	0	0	0	0.04
J0001	0	0	0	0	0	0	0	0	0.06	0	0	0	0	0	0	0	0	0	0	0	0	0	0	0	1	0	0	0	2.54	0.28	0	0.14	0	0	0	0	0	0	0	0	0	0	0	0	0	0	0	0	0.68
J0003	0	0	0	0	0	0	0	0	0.14	0	0	0.02	0	0	0	0	0	0	0	0	0	0	0	0	1.6	0	0	0	4.56	6.04	5.42	2.66	0.28	0	0	0	0	0.9	0	0.02	0	0	0	0	0	0	0	0	1.4
J0018	0	0	0	0	0	0	0	0	0.02	0	0	0	0	0	0	0	0.02	0	0	0	0	0	0	0	0.4	0	0	0	2.46	0.42	0	0.72	0	0	0	0	0	0	0	0	0	0	0	0	0	0	0	0	0.72
J0020	0	0	0	0	0	0	0	0	0.08	0	0	0	0	0	0	0	0.02	0	0	0	0	0	0	0	2.38	0	0	0	31.48	2.18	1.32	2	0.02	0	0	0	0	0	0	0	0	0	0	0	0	0	0	0	0.22
J0038	0	0	0	0	0	0	0	0	0.04	0	0	0	0	0	0	0	0	0	0	0	0	0.02	0	0	2.12	0	0	0	40.22	2.68	0.78	1.66	0	0	0	0	0	0	0	0	0	0	0	0	0	0	0	0	0
J0054	0	0	0	0	0	0	0	0	0.2	0	0	0	0	0	0	0	0.02	0	0	0	0	0	0	0	2.42	0	0	0	2.28	0.6	0	0.5	0	0	0	0	0	0	0	0	0	0	0	0	0.06	0	0	0.06	0.18
J0058	0	0	0	0	0	0	0	0	0.3	0	0	0.02	0	0	0	0	0.04	0	0	0	0	0	0	0	0.98	0	0	0	4.52	0.98	0.02	0.26	0	0	0	0	0	0	0	0	0	0	0	0	0	0	0	0.08	0
J0072	0	0	0	0	0	0	0	0	0.2	0	0	0	0	0	0	0	0.02	0	0	0	0	0	0	0	1.76	0	0	0	1.6	0.32	0	0.3	0	0	0	0	0	0	0	0	0.02	0	0	0	0.1	0	0	0.08	0
J0076	0	0	0	0	0	0	0	0	0.22	0	0	0	0	0	0	0	0.02	0	0	0	0	0	0	0	0.76	0	0	0	19.66	1.22	0	0.18	0	0	0	0	0	0	0	0	0	0	0	0	0	0	0	0.02	0
J0109	0	0	0	0	0	0	0	0	0.04	0	0	0	0	0	0	0	0	0	0	0	0	0	0	0	0.74	0	0	0	10.46	0.9	0	1.08	0	0	0	0	0	0	0	0	0.02	0	0.06	0	0	0	0	0	0
J0126	0	0	0	0	0	0	0	0	0.16	0	0	0	0	0	0	0	0	0	0	0	0	0	0	0	1.44	0	0	0	16.46	0.64	0	1	0	0	0	0	0	0	0	0	0	0	0.02	0	0	0	0	0	0
M0829	0	0	0	0	0	0	0	0	0.54	0	0	0	0	0	0	0	0.2	0	0	0	0	0	0	0.04	0.38	0	0	0	17.4	0.24	0	0.12	0	0	0	0	0	0	0	0	0	0	0	0	0	0	0	0.16	0.26
M0830	0	0	0	0	0	0	0	0	0.1	0	0	0	0	0	0	0	0	0	0	0	0	0	0	0	1.94	0	0	0	6.38	0.3	1.2	0.2	0.04	0	0	0	0	0.36	0	0	0	0	0	0	0	0	0	0	5.22
M0831	0	0	0	0	0	0	0	0	0	0	0	0	0	0	0	0	0	0	0	0	0	0	0	0	0.02	0	0	0	3.66	0.36	8.68	0.26	0.02	0	0	0	0	0.84	0	0	0	0	0	0	0	0	0	0.02	5.28
M0836	0	0	0	0	0	0	0	0	0	0	0	0	0	0	0	0	0	0	0	0	0	0	0	0.08	0.04	0	0	0	1.52	0.68	0	0.08	0	0	0	0	0	0	0	0	0	0	0	0	0	0	0	0	0
M0837	0	0	0	0	0	0	0	0	0	0	0	0	0	0	0	0	0	0	0	0	0	0	0	0.06	0.22	0	0	0	1.52	0.22	0	0	0	0	0	0	0	0.02	0	0	0	0	0	0	0	0	0	0.02	0
M0839	0	0	0	0	0	0	0	0	0.08	0	0	0	0	0	0	0	0.04	0	0	0	0	0	0	0	1.44	0	0	0	24.02	0.76	0	1.66	0.04	0	0	0	0	0.52	0	0	0	0	0	0	0	0	0	0	0.02
M0840	0	0	0	0	0	0	0	0	0.02	0	0	0	0	0	0	0	0	0	0	0	0	0	0	0	0.14	0	0	0	11.74	0.6	0	1.32	0	0	0	0	0	0.04	0	0	0	0	0	0	0	0	0	0.02	0.02
M0845	0	0	0	0	0	0	0	0	0	0	0	0	0	0	0	0	0	0	0	0	0	0.26	0	0	0.82	0	0	0	0.04	0.06	0	0	0	0	0	0	0	0	0	0	0	0	0	0	0	0	0	0.02	0
M0846	0	0	0	0	0	0	0	0	0	0	0	0	0	0	0	0	0	0	0	0	0	0	0	0	1.96	0	0	0	1.06	0.06	0	0.02	0	0	0	0	0	0	0	0	0	0	0	0	0	0	0	0	0.02
M0852	0	0	0	0	0	0	0	0	0.06	0	0	0	0	0	0	0	0.02	0	0	0	0	0	0	0	0.08	0	0	0	5.56	0.56	1.2	0.26	0	0	0	0	0	0.14	0	0	0	0	0	0	0	0	0	0.02	0
M0853	0	0	0	0	0	0	0	0	0.04	0	0	0	0	0	0	0	0	0	0	0	0	0.08	0	0	0.18	0	0	0	2.4	0.74	4.24	0.5	0	0	0	0	0	0.32	0	0	0	0	0	0	0	0	0	0.02	0
[truncated: 88 more columns]

## Sheet: Table S7 Fecal-Genus
Table S7: Taxonomic classification at genus level for all fecal samples
SampleID	k_Archaea.p_Euryarchaeota.c_Methanomicrobia.o_Methanosarcinales.f_Methermicoccaceae.g_Methermicoccus	k_Archaea.p_Euryarchaeota.c_Thermococci.o_Thermococcales.f_Thermococcaceae.g_Thermococcus	k_Archaea.p_Euryarchaeota.c_unassigned.o_unassigned.f_unassigned.g_unassigned	k_Archaea.p_unassigned.c_unassigned.o_unassigned.f_unassigned.g_unassigned	k_Bacteria.p_Acidobacteria.c_Acidobacteria_Gp1.o_Incertae_sedis.f_Incertae_sedis.g_Acidobacterium	k_Bacteria.p_Acidobacteria.c_Holophagae.o_Acanthopleuribacterales.f_Acanthopleuribacteraceae.g_Acanthopleuribacter	k_Bacteria.p_Actinobacteria.c_Actinobacteria.o_Acidimicrobiales.f_Acidimicrobineae_incertae_sedis.g_Aciditerrimonas	k_Bacteria.p_Actinobacteria.c_Actinobacteria.o_Acidimicrobiales.f_Iamiaceae.g_Iamia	k_Bacteria.p_Actinobacteria.c_Actinobacteria.o_Actinomycetales.f_Actinomycetaceae.g_Actinomyces	k_Bacteria.p_Actinobacteria.c_Actinobacteria.o_Actinomycetales.f_Actinomycetaceae.g_Arcanobacterium	k_Bacteria.p_Actinobacteria.c_Actinobacteria.o_Actinomycetales.f_Actinomycetaceae.g_Trueperella	k_Bacteria.p_Actinobacteria.c_Actinobacteria.o_Actinomycetales.f_Bogoriellaceae.g_Bogoriella	k_Bacteria.p_Actinobacteria.c_Actinobacteria.o_Actinomycetales.f_Brevibacteriaceae.g_Brevibacterium	k_Bacteria.p_Actinobacteria.c_Actinobacteria.o_Actinomycetales.f_Corynebacteriaceae.g_Corynebacterium	k_Bacteria.p_Actinobacteria.c_Actinobacteria.o_Actinomycetales.f_Dietziaceae.g_Dietzia	k_Bacteria.p_Actinobacteria.c_Actinobacteria.o_Actinomycetales.f_Geodermatophilaceae.g_Geodermatophilus	k_Bacteria.p_Actinobacteria.c_Actinobacteria.o_Actinomycetales.f_Intrasporangiaceae.g_Tetrasphaera	k_Bacteria.p_Actinobacteria.c_Actinobacteria.o_Actinomycetales.f_Microbacteriaceae.g_Microbacterium	k_Bacteria.p_Actinobacteria.c_Actinobacteria.o_Actinomycetales.f_Micrococcaceae.g_Arthrobacter	k_Bacteria.p_Actinobacteria.c_Actinobacteria.o_Actinomycetales.f_Micrococcaceae.g_Micrococcus	k_Bacteria.p_Actinobacteria.c_Actinobacteria.o_Actinomycetales.f_Micrococcaceae.g_Nesterenkonia	k_Bacteria.p_Actinobacteria.c_Actinobacteria.o_Actinomycetales.f_Micrococcaceae.g_Rothia	k_Bacteria.p_Actinobacteria.c_Actinobacteria.o_Actinomycetales.f_Micromonosporaceae.g_Actinoplanes	k_Bacteria.p_Actinobacteria.c_Actinobacteria.o_Actinomycetales.f_Nakamurellaceae.g_Nakamurella	k_Bacteria.p_Actinobacteria.c_Actinobacteria.o_Actinomycetales.f_Nocardiaceae.g_Gordonia	k_Bacteria.p_Actinobacteria.c_Actinobacteria.o_Actinomycetales.f_Nocardiaceae.g_Rhodococcus	k_Bacteria.p_Actinobacteria.c_Actinobacteria.o_Actinomycetales.f_Nocardioidaceae.g_Nocardioides	k_Bacteria.p_Actinobacteria.c_Actinobacteria.o_Actinomycetales.f_Propionibacteriaceae.g_Microlunatus	k_Bacteria.p_Actinobacteria.c_Actinobacteria.o_Actinomycetales.f_Propionibacteriaceae.g_Propionibacterium	k_Bacteria.p_Actinobacteria.c_Actinobacteria.o_Actinomycetales.f_Propionibacteriaceae.g_Tessaracoccus	k_Bacteria.p_Actinobacteria.c_Actinobacteria.o_Actinomycetales.f_unassigned.g_unassigned	k_Bacteria.p_Actinobacteria.c_Actinobacteria.o_Bifidobacteriales.f_Bifidobacteriaceae.g_Alloscardovia	k_Bacteria.p_Actinobacteria.c_Actinobacteria.o_Bifidobacteriales.f_Bifidobacteriaceae.g_Bifidobacterium	k_Bacteria.p_Actinobacteria.c_Actinobacteria.o_Coriobacteriales.f_Coriobacteriaceae.g_Adlercreutzia	k_Bacteria.p_Actinobacteria.c_Actinobacteria.o_Coriobacteriales.f_Coriobacteriaceae.g_Atopobium	k_Bacteria.p_Actinobacteria.c_Actinobacteria.o_Coriobacteriales.f_Coriobacteriaceae.g_Collinsella	k_Bacteria.p_Actinobacteria.c_Actinobacteria.o_Coriobacteriales.f_Coriobacteriaceae.g_Eggerthella	k_Bacteria.p_Actinobacteria.c_Actinobacteria.o_Coriobacteriales.f_Coriobacteriaceae.g_Enterorhabdus	k_Bacteria.p_Actinobacteria.c_Actinobacteria.o_Coriobacteriales.f_Coriobacteriaceae.g_Gordonibacter	k_Bacteria.p_Actinobacteria.c_Actinobacteria.o_Coriobacteriales.f_Coriobacteriaceae.g_Incertae_sedis	k_Bacteria.p_Actinobacteria.c_Actinobacteria.o_Coriobacteriales.f_Coriobacteriaceae.g_Olsenella	k_Bacteria.p_Actinobacteria.c_Actinobacteria.o_Coriobacteriales.f_Coriobacteriaceae.g_Paraeggerthella	k_Bacteria.p_Actinobacteria.c_Actinobacteria.o_Coriobacteriales.f_Coriobacteriaceae.g_Slackia	k_Bacteria.p_Actinobacteria.c_Actinobacteria.o_Coriobacteriales.f_Coriobacteriaceae.g_unassigned	k_Bacteria.p_Actinobacteria.c_Actinobacteria.o_Solirubrobacterales.f_Conexibacteraceae.g_Conexibacter	k_Bacteria.p_Actinobacteria.c_Actinobacteria.o_Solirubrobacterales.f_Solirubrobacteraceae.g_Solirubrobacter	k_Bacteria.p_Actinobacteria.c_Actinobacteria.o_unassigned.f_unassigned.g_unassigned	k_Bacteria.p_Bacteroidetes.c_Bacteroidia.o_Bacteroidales.f_Bacteroidaceae.g_Acetomicrobium	k_Bacteria.p_Bacteroidetes.c_Bacteroidia.o_Bacteroidales.f_Bacteroidaceae.g_Bacteroides
H0571	0	0	0	0	0	0	0	0	0.1	0	0	0	0	0	0	0	0	0	0	0	0	0	0	0	0	0	0	0	0	0	0	0	0	0	0	1.3	0.08	0	0	0	0	0	0.06	0.52	0	0	0	0	58.2
H0601	0	0	0	0	0	0	0	0	0.02	0	0	0	0	0	0	0	0	0	0	0	0	0.02	0	0	0	0	0	0	0	0	0	0	0	0	0	0.18	0.06	0	0.04	0	0	0	0	0	0	0	0	0	30.96
H0613	0	0	0	0	0	0	0	0	0.28	0	0	0	0	0.02	0	0	0	0	0	0	0	0	0	0	0	0	0	0	0	0	0	0	0	0	0.02	0.14	0.32	0	0.16	0	0	0	0	0.34	0	0	0	0	3.6
H0617	0	0	0	0	0	0	0	0	0.02	0	0	0	0	0	0	0	0	0.04	0	0	0	0	0	0	0	0	0	0	0	0	0	0	0	0	0	0.02	0.02	0	0.02	0	0	0	0	0	0	0	0	0	28.16
H0618	0	0	0	0	0	0	0	0	0.38	0	0	0	0	0	0	0	0	0	0	0	0	0.08	0	0	0	0	0	0	0	0	0	0	0	0	0	2.28	0.1	0	0.06	0	0	0	0.48	0.14	0	0	0	0	3
H0627	0	0	0	0	0	0	0	0	0	0	0	0	0	0	0	0	0	0	0	0	0	0	0	0	0	0	0	0	0	0	0	0	0	0	0	0.86	0.02	0	0	0	0	0	0.16	0.04	0	0	0	0	4.66
H0638	0	0	0	0	0	0	0	0	0.08	0	0	0	0	0	0	0	0	0	0	0	0	0.02	0	0	0	0	0	0	0	0	0	0	0	0.02	0	0.46	0.12	0	0	0	0	0	0	0	0	0	0	0	47.58
H0667	0	0	0	0	0	0	0	0	0.02	0	0	0	0	0	0	0	0	0	0	0	0	0	0	0	0	0	0	0	0	0	0	0	0	0.08	0	2.28	0	0	0.02	0	0	0	0	0.08	0	0	0	0.02	27.72
H0682	0	0	0	0	0	0	0	0	0.04	0	0	0	0	0	0	0	0	0	0	0	0	0	0	0	0	0	0	0	0	0	0	0	0	0.18	0	0.5	0.02	0	0	0	0	0	0	0.02	0	0	0	0	17.08
H0684	0	0	0	0	0	0	0	0	0.02	0	0	0	0	0	0	0	0	0	0	0	0	0	0	0	0	0	0	0	0	0	0	0	0	0.1	0	1.24	0.78	0	0.02	0	0	0	0	0	0	0	0	0	45.56
H0689	0	0	0	0	0	0	0	0	0.22	0	0	0	0	0	0	0	0	0	0	0	0	0.06	0	0	0	0	0	0	0	0	0	0	0	0.02	0.04	0.7	0.1	0	0	0	0	0	0	0.02	0	0	0	0	22.06
H0735	0	0	0	0	0	0	0	0	0.06	0	0	0	0	0	0	0	0	0	0	0	0	0	0	0	0	0	0	0	0	0	0	0	0	0	0	0.56	0.04	0	0	0	0	0	0.2	0.14	0	0	0	0	7.94
H0736	0	0	0	0	0	0	0	0	0.1	0	0	0	0	0.08	0	0	0	0	0	0	0	0.06	0	0	0	0	0	0	0	0	0	0	0	0.12	0	3.2	3.46	0	0.1	0	0	0	0	0	0	0	0	0	27.52
H0757	0	0	0	0	0	0	0	0	0.18	0.02	0	0	0	0	0	0	0	0	0	0	0	0.04	0	0	0	0	0	0	0	0	0	0	0	0	0	0.96	0.04	0	0.02	0	0	0.08	0.02	0.04	0	0	0	0	16.28
H0785	0	0	0	0	0	0	0	0	0.22	0	0	0	0	0	0	0	0	0	0	0	0	0.02	0	0	0	0	0	0	0.02	0	0	0	0	0.02	0	6.44	0.18	0	0.06	0	0	0	0	0.3	0	0	0	0	3.22
H0793	0	0	0	0	0	0	0	0	0.02	0	0	0	0	0	0	0	0	0	0	0	0	0	0	0	0	0	0	0	0.02	0	0	0	0.02	0.02	0	0.56	0.12	0	0	0	0	0	0	0.08	0	0	0	0	6.7
H0800	0	0	0	0	0	0	0	0	0.1	0	0	0	0	0.02	0	0	0	0	0	0	0	0	0	0	0	0	0	0	0	0	0	0	0	0.04	0	0.4	0	0.04	0.14	0	0	0	0.02	0.02	0	0	0.02	0	3.32
H0823	0	0	0	0	0	0	0	0	0.02	0	0	0	0	0	0	0	0	0	0	0	0	0.02	0	0	0	0	0	0	0	0	0	0	0	0	0	0.34	0.02	0	0.04	0	0	0.14	0	0.04	0	0	0	0	15.28
H0838	0	0	0	0	0	0	0	0	0.06	0	0	0	0	0	0	0	0	0	0	0	0	0	0	0	0	0	0	0	0	0	0	0	0	0.06	0.02	8.14	0.08	0	0.04	0	0	0	0	0.38	0	0	0	0.04	5.02
H0846	0	0	0	0	0	0	0	0	0.12	0	0	0	0	0.02	0	0	0	0	0	0	0	0	0	0	0	0	0	0	0	0	0	0	0	0.08	0	1.34	0	0	0.1	0	0	0	0	0.02	0	0	0.02	0	2.78
H0849	0	0	0	0	0	0	0	0	0.04	0	0	0	0	0	0	0	0	0	0	0	0	0.04	0	0	0	0	0	0	0	0	0	0	0	0.16	0	16.74	0.04	0	0.02	0	0	0	0	0.12	0	0	0	0	4.38
H0886	0	0	0	0	0	0	0	0	0.22	0	0	0	0	0	0	0	0	0	0	0	0	0	0	0	0	0	0	0	0	0	0	0	0	0	0	7.94	0.62	0	0.08	0	0	0	0	0.28	0	0	0	0	9.24
J0001	0	0	0	0	0	0	0	0	0.06	0	0	0	0	0	0	0	0	0	0	0	0	0	0	0	0	0	0	0	0	0	0	0	0	0.34	0	0	0.1	0.02	0.28	0.26	0	0	0	0	0	0	0	0	2.54
J0003	0	0	0	0	0	0	0	0	0.14	0	0	0	0	0.02	0	0	0	0	0	0	0	0	0	0	0	0	0	0	0	0	0	0	0	0	0	0.6	0.1	0.26	0	0	0.16	0	0.28	0.2	0	0	0	0	4.56
J0018	0	0	0	0	0	0	0	0	0.02	0	0	0	0	0	0	0	0	0	0	0	0	0.02	0	0	0	0	0	0	0	0	0	0	0	0.1	0	0	0.04	0.04	0	0.22	0	0	0	0	0	0	0	0.02	2.44
J0020	0	0	0	0	0	0	0	0	0.08	0	0	0	0	0	0	0	0	0	0	0	0	0.02	0	0	0	0	0	0	0	0	0	0	0	0	0	1.76	0	0	0.32	0	0	0	0	0.3	0	0	0	0	31.48
J0038	0	0	0	0	0	0	0	0	0.04	0	0	0	0	0	0	0	0	0	0	0	0	0	0	0	0	0	0	0	0.02	0	0	0	0	0	0	1.96	0	0	0.14	0	0	0	0	0.02	0	0	0	0	40.22
J0054	0	0	0	0	0	0	0	0	0.2	0	0	0	0	0	0	0	0	0	0	0	0	0.02	0	0	0	0	0	0	0	0	0	0	0	0.14	0	2.06	0	0	0.02	0	0	0	0	0.2	0	0	0	0	2.28
J0058	0	0	0	0	0	0	0	0	0.3	0	0	0	0	0.02	0	0	0	0	0	0	0	0.04	0	0	0	0	0	0	0	0	0	0	0	0	0	0.34	0.16	0.06	0.06	0	0	0	0	0.36	0	0	0	0	4.52
J0072	0	0	0	0	0	0	0	0	0.2	0	0	0	0	0	0	0	0	0	0	0	0	0.02	0	0	0	0	0	0	0	0	0	0	0	0.2	0	1.48	0.02	0	0	0	0	0	0	0.06	0	0	0	0	1.6
J0076	0	0	0	0	0	0	0	0	0.22	0	0	0	0	0	0	0	0	0	0	0	0	0.02	0	0	0	0	0	0	0	0	0	0	0	0	0	0.24	0.22	0	0.02	0	0	0	0	0.28	0	0	0	0	19.66
J0109	0	0	0	0	0	0	0	0	0.04	0	0	0	0	0	0	0	0	0	0	0	0	0	0	0	0	0	0	0	0	0	0	0	0	0.22	0	0.38	0.04	0	0.02	0	0.02	0	0	0.06	0	0	0	0	10.46
J0126	0	0	0	0	0	0	0	0	0.16	0	0	0	0	0	0	0	0	0	0	0	0	0	0	0	0	0	0	0	0	0	0	0	0	0.06	0	1.26	0.1	0	0	0	0.02	0	0	0	0	0	0	0	16.46
M0829	0	0	0	0	0	0	0	0	0.54	0	0	0	0	0	0	0	0	0	0	0	0	0.2	0	0	0	0	0	0	0	0	0	0	0.04	0.04	0.04	0	0.3	0	0	0	0	0	0	0	0	0	0	0	17.4
M0830	0	0	0	0	0	0	0	0	0.1	0	0	0	0	0	0	0	0	0	0	0	0	0	0	0	0	0	0	0	0	0	0	0	0	0	0	1.72	0	0	0.04	0	0	0	0.12	0.06	0	0	0	0	6.38
M0831	0	0	0	0	0	0	0	0	0	0	0	0	0	0	0	0	0	0	0	0	0	0	0	0	0	0	0	0	0	0	0	0	0	0	0	0	0	0	0.02	0	0	0	0	0	0	0	0	0	3.66
M0836	0	0	0	0	0	0	0	0	0	0	0	0	0	0	0	0	0	0	0	0	0	0	0	0	0	0	0	0	0	0	0	0	0.08	0	0	0	0	0	0	0	0	0	0.04	0	0	0	0	0	1.52
M0837	0	0	0	0	0	0	0	0	0	0	0	0	0	0	0	0	0	0	0	0	0	0	0	0	0	0	0	0	0	0	0	0	0.06	0	0	0.04	0.08	0	0	0	0	0	0.08	0.02	0	0	0	0	1.52
M0839	0	0	0	0	0	0	0	0	0.08	0	0	0	0	0	0	0	0	0	0	0	0	0.04	0	0	0	0	0	0	0	0	0	0	0	0.14	0	0.86	0	0	0	0	0	0	0	0.44	0	0	0	0	24.02
M0840	0	0	0	0	0	0	0	0	0.02	0	0	0	0	0	0	0	0	0	0	0	0	0	0	0	0	0	0	0	0	0	0	0	0	0	0	0.08	0.02	0	0	0	0	0	0	0.04	0	0	0	0	11.74
M0845	0	0	0	0	0	0	0	0	0	0	0	0	0	0	0	0	0	0	0	0	0	0	0	0	0	0	0	0	0.26	0	0	0	0	0	0	0.54	0	0	0	0	0	0	0.24	0.04	0	0	0	0	0.04
M0846	0	0	0	0	0	0	0	0	0	0	0	0	0	0	0	0	0	0	0	0	0	0	0	0	0	0	0	0	0	0	0	0	0	0	0	1.32	0	0	0.04	0	0	0	0.44	0.16	0	0	0	0.02	1.04
M0852	0	0	0	0	0	0	0	0	0.06	0	0	0	0	0	0	0	0	0	0	0	0	0.02	0	0	0	0	0	0	0	0	0	0	0	0.02	0	0.04	0.02	0	0	0	0	0	0	0	0	0	0	0.1	5.46
M0853	0	0	0	0	0	0	0	0	0.04	0	0	0	0	0	0	0	0	0	0	0	0	0	0	0	0	0	0	0	0.08	0	0	0	0	0	0	0.06	0.04	0	0.02	0	0	0	0	0.06	0	0	0	0.02	2.38
[truncated: 274 more columns]

## Sheet: Table S8 Fecal-Species
Table S8: Taxonomic classification at species level for all fecal samples.
Note: when mulitple species listed, the assignment is ambiguous and the operational taxonomic unit (OTU) could belong to any of the species listed
SampleID	Acidaminococcus_intestini	Actinomyces_odontolyticus	Adlercreutzia_equolifaciens	Adlercreutzia_equolifaciens.Asaccharobacter_celatus	Akkermansia_muciniphila	Alistipes_finegoldii	Alistipes_massiliensis	Alistipes_onderdonkii	Alistipes_shahii	Anaerostipes_caccae	Anaerotruncus_colihominis	Bacteroides_caccae	Bacteroides_cellulosilyticus	Bacteroides_clarus	Bacteroides_coprocola	Bacteroides_dorei	Bacteroides_eggerthii	Bacteroides_faecis	Bacteroides_finegoldii	Bacteroides_fragilis	Bacteroides_intestinalis	Bacteroides_massiliensis	Bacteroides_nordii	Bacteroides_ovatus	Bacteroides_salyersiae	Bacteroides_stercoris	Bacteroides_thetaiotaomicron	Bacteroides_uniformis	Bacteroides_vulgatus	Bacteroides_xylanisolvens	Barnesiella_intestinihominis	Bifidobacterium_longum	Bilophila_wadsworthia	Blautia_glucerasea	Blautia_hansenii	Blautia_luti	Butyricimonas_virosa	Catenibacterium_mitsuokai	Cetobacterium_somerae	Clostridium_asparagiforme	Clostridium_bartlettii	Clostridium_bolteae	Clostridium_bolteae.Clostridium_clostridioforme	Clostridium_glycyrrhizinilyticum	Clostridium_hathewayi	Clostridium_lactatifermentans	Clostridium_lavalense	Clostridium_mayombei	Clostridium_paraputrificum
H0571	0.82	0.02	0	0	0	0	0	0	0	0	0.04	0.58	0.08	0	0	0	0	0.6	0.78	0.04	0	7.08	0	0.4	0.06	11.4	0	5.04	31.36	0.38	0	0	0	0.18	0	0.58	0	0	0	0	0.14	0.02	0	0	0.02	0	0	0.02	0.04
H0601	0.44	0	0	0	0	0	0	0	0.08	0.04	0	0.06	0.24	0	0	0.5	0	0	0.06	0	0	0	0	0.16	0.74	0.84	0.28	5.86	19.5	0	0.28	0	0.06	0.08	0	1.78	0.02	0	0	0	0	0	0.02	0.18	0.02	0.16	0	0	0
H0613	0.76	0.14	0	0	0.04	0.1	0.02	0	0	0.04	0	0	0.54	0.08	0	0.5	0	0	0.04	0	0.1	0.12	0	0.1	0	0	0	1.82	0.26	0	0	0	0	0.92	0.04	0.06	0	0	0	0.04	0	0.02	0.18	0	0	0.42	0.04	0	0
H0617	0	0	0	0	0	0	0	0	0.02	0	0.02	0	0.04	0	0	0.68	0	0	0.02	0	0	0	0	0	0.06	0.08	0	1.12	25.4	0	0	0	0	0.04	0	0.06	0	0	0	0	0.02	0	0	0.02	0	0.02	0	0	0
H0618	2.32	0.06	0	0	0	0	0	0	0	0.06	0	0	0	0	0	0	0	0.04	0.14	0	0	0.56	0	0	0	0.72	0	0.36	1.04	0.12	0	0	0	0.12	0	2.76	0	0	0	0.06	0.76	0.16	0.08	0	0	0	0.04	0	0
H0627	0	0	0	0	0	0.34	0	0.78	0.02	0	0	0.04	1.48	0	0	0.32	0.12	0	0	0	0	0.14	0	0.06	0	0	0.04	1.68	0.58	0.04	0.02	0	0	0.04	0	2.86	0.02	0	0	0.06	0	0.02	0.02	0.08	0	0	0.04	0	0
H0638	0	0.04	0.02	0	0	0.02	0	0	0	0.02	0	0	0	0	0	0	1.92	0	0.22	0.42	0	0	0.08	0.14	0	0.18	0	0.76	39.76	0	0	0	0.04	0	0.02	0.96	0	0	0	0	0	0.02	0.1	0.06	0	0.02	0	0	0
H0667	0	0.02	0.08	0	0	0.08	0.04	0	0.22	0	0	0.56	0	0	0	0.32	0	0	0.28	0	0.78	1.34	0	0.1	0	1.18	0.22	15.16	6.58	0.12	0.74	0	0.04	0	0	5.16	0	0	0	0	0	0	0	0	0	0	0	0	0
H0682	0	0.04	0.18	0	0	0	0	0	0.02	0	0	0.04	0	0	0	0.12	0	0	0.44	0	0.32	3.06	0.02	0	0	0.92	0.1	5.16	4.22	0.26	0.14	0	0.06	0	0	2.84	0	0	0	0	0	0	0	0	0	0	0	0	0
H0684	0	0.02	0.1	0	0	0.02	0.02	0	0	0	0	0	23.84	0.04	3.02	0	4.28	0	0	0	0	0	0	0.02	0	0	0.02	0.22	13.02	0.04	0.34	0	0	0.54	0	0.18	0.02	0	0	0.02	0.08	0	0	0	0	0.3	0.04	0	0
H0689	0	0.08	0.02	0	0	0.04	0	0	0.06	0	0	0	0	0	0	0	1.52	0	0.3	0.4	0	0	0.46	0.44	0	0.12	0	0.96	16.26	0.08	0	0	0.1	0	0.02	2.48	0	0	0	0.02	0	0.02	0.06	0	0.02	0.12	0.04	0	0
H0735	0	0.02	0	0	0	0.3	0.02	4.08	0.3	0	0	0.04	1.24	0	0	1.68	0.2	0	0	0	0	0.2	0.08	0.1	0	0	0.02	1.82	2.18	0.02	0.22	0	0.04	0.14	0	0.48	0.12	0	0	0	0	0.02	0.04	0.02	0	0	0.02	0	0
H0736	0	0.1	0.1	0	0	0.1	0.1	0	0.26	0.02	0.04	0	13.98	0.04	1.4	0	1.38	0	0	0.04	0	0	0	0	0	0	0.18	3.54	6.34	0.16	0.56	0	0	0.24	0	0.3	0	0	0	0	0.02	0	0	0	0	0.38	0	0	0
H0757	0	0.08	0	0.02	0	0.06	0	0.02	0	0	0	0.02	0.2	0.38	0	1.32	0	1	0.16	1.44	0	0	0.02	0.22	0	0	0	2.38	8.5	0	0	0	0	0	0	0.14	0.02	0	0	0	0	0.06	0	0	0	0	0	0	0
H0785	0.4	0.04	0.02	0.12	0.08	0	0	0.02	0.1	0	0	0.12	0	0	0	0.12	0	0	0	0	0	0.32	0	0	0	0.1	0.04	0.7	1.66	0.08	0	0	0	0	0	1.7	0.04	0	0	0	0.98	0	0	0.02	0	0	0	0	0
H0793	0.18	0	0.02	0	0	0	0	0	0.12	0	0	0	0.02	0	0	0.7	0	0	0	0	0	0.2	0	0	0	0.14	0.02	0.54	4.78	0.04	0	0	0	0	0	0.2	0.06	0	0	0	0	0.04	0	0	0	0	0	0	0
H0800	0	0	0.04	0	0	0.02	0	0	0.02	0	0	0	0	0	0	0	0	0	0	0	0	0.04	0	0	0	0.02	0.04	1.16	1.92	0	0	0	0	0	0	0.44	0.02	0	1.04	0	5.88	0	0.02	0	0	0	0	0.12	0.36
H0823	0	0	0	0.04	0	0.02	0	0.02	0	0	0	0.06	0.26	0.72	0	1.18	0	0.2	0.2	0.18	0	0	0	0.06	0	0	0	3.58	8.24	0	0	0	0	0	0	0.28	0	0	0	0	0.68	0	0	0	0	0	0	0	0
H0838	0	0.06	0.06	0	0	0	0	0	0.12	0.02	0	0.1	0	0	0	0	0.06	0	0.08	0.02	0	0.42	0.04	0.1	0.02	0.44	0.04	1.5	2.1	0.02	0	0	0	0	0.24	12.74	0	0	0	0.04	0	0	0.04	0.02	0.02	0	0	0	0
H0846	0	0.06	0.08	0.02	0.04	0.02	0	0	0.06	0	0	0.16	0	0.02	0	0	0.2	0	0	0	0	0.02	0	0.04	0	0	0.02	1.52	0.68	0	0.1	0	0	0	0	2.22	0.02	0	0.9	0	4.16	0	0	0	0	0	0.02	1.6	0.02
H0849	0	0	0.16	0	0	0.02	0	0	0.08	0	0.04	0.08	0	0	0	0.14	0.02	0	0	0	0.08	0.62	0	0.04	0.08	0.74	0.02	0.6	1.84	0	0.02	0	0	0	0.14	10.12	0	0	0	0.08	0.02	0.02	0.06	0	0	0	0	0	0
H0886	0.82	0.08	0	0	0.88	0.62	0.12	0	0	0.18	0.06	0.66	1.08	0.46	0	2.24	0	0	0	0	0.1	0.44	0	0.28	0	0	0	3.2	0.66	0.08	0	0	0	2.18	0.02	1.16	0	0	0	0.16	0.02	0.02	0.06	0	0.28	1.38	0.06	0	0
J0001	0	0	0.32	0	0	0	0	0	0	0	0	0	0.06	0	0	1.68	0	0	0	0	0	0	0	0	0	0.08	0.14	0.44	0	0	0	0	0	0	0	0.9	0	0	0	0	0.24	0	0	0	0	0	0	0	0
J0003	0	0	0	0	0.02	0.04	0.08	0	0.36	0	0	0.02	0.2	0.04	0	0.28	0.1	0.2	0.02	0	0	0	0.08	0.02	0.74	0.34	0.1	0.76	1.3	0.02	0.12	0	0	0	0	2.42	0.2	14.66	0	0	0.02	0	0.06	0	0	0	0	0	0
J0018	0	0	0.1	0	0	0	0	0	0	0	0	0.04	0.16	0	0	0.8	0	0	0	0	0	0	0	0.06	0	0.08	0.3	0.9	0	0	0	0	0	0	0	6.14	0	0	0	0	0.14	0.02	0	0	0	0	0	0	0
J0020	0	0.08	0	0.3	0	0.14	0	0	0.24	0	0.02	0.44	0.1	0	0	0	0	0	0	0.02	0	0	0	0.74	0	5.8	1.08	3.2	17.68	1.02	0.32	0	0.02	0.02	0.82	1.68	0.08	0	0	0.06	0	0.74	0.02	0.04	0	0.68	0.14	0	0
J0038	0	0	0	0.02	0	0.06	0	0	0.12	0	0.02	0.24	0.06	0	0	0	0	0	0	0.04	0	0	0	0.26	0	7.38	0.84	5.38	24.32	0.5	0.42	0	0.04	0.02	0.62	0.8	0	0	0	0.02	0	0.2	0	0.06	0	0.34	0.02	0	0
J0054	0	0.2	0.14	0	0.1	0.08	0	0	0.04	0	0.02	0.96	0.12	0	0	0	0	0	0	0.02	0	0	0	0	0	0	0.08	0	0.88	0.16	0.52	0	0	0	0	3.24	0.02	0	0	0	0.5	0.08	0	0	0	0	0	0.1	0
J0058	0	0.18	0	0.26	0	0	0	0.04	0	0	0	0.1	0.04	0	0	0	0	0	0	0.02	0	0	0.02	0	0	3.22	0.02	0.2	0.78	0	0.5	0	0.02	4.14	1.38	1.8	0	0	0	0.02	0.08	0.02	0.24	0.02	0.02	0	0.06	0	0
J0072	0	0.14	0.2	0	0.2	0.08	0	0	0.02	0	0	0.42	0.08	0	0	0	0	0	0	0.34	0	0	0	0	0	0	0.14	0	0.58	0.02	0.24	0	0	0	0	1.32	0.04	0	0	0.02	1.26	0.04	0.02	0	0.02	0	0	0.16	0
J0076	0	0.12	0	0.26	0	0	0	0.02	0	0.04	0.06	0.3	0.02	0	0	0	0	0	0	0.02	0	0	0.04	0.54	0	5.24	0.82	1.66	10.6	0	0.28	0	0.12	1.16	0.58	5.4	0	0	0	0.02	0.04	0.1	0.26	0	0	0.66	0.1	0	0
J0109	0.72	0.02	0.22	0.02	0	0.06	0.06	0	0	0	0	0.12	0.48	0.1	0	0	0	0	0.36	0	0	2.24	0.04	0.32	0	0	0.08	2.94	3.76	0	0	0	0.12	0	0	2.22	0.18	0	0	0	0	0	0	0.02	0	0.36	0	0	0
J0126	0.84	0.06	0.06	0	0	0.1	0	0	0	0	0	0.08	0.12	0.04	0	0	0	0	0.38	0	0	3.18	0.1	0.08	0	0	0.16	5.56	6.34	0	0	0	0.04	0.02	0	1.42	0.14	0	0	0	0.26	0.02	0	0.02	0	0.22	0	0.08	0
M0829	0.74	0.04	0.02	0	0	0.12	0	0	0	0.04	0	0	0	0	0	0	0	0	0.32	0	0	4.86	0	0.44	0	0.64	0	0.46	10.06	0	0	0.02	0.02	0.02	0.02	1.06	0	0	0	0.02	0.02	0	0	0	0	0	0	0	0
M0830	0.04	0.04	0	0	0	0	0	0	0.08	0	0	0.02	0.02	0	0.66	0	0	0	0	0.02	0.02	0	0	0.16	0	1.68	0.02	0.7	2.88	0	0.02	0	0.02	0	0	1.94	0	0	0	0	0	0	0	0	0	0	0	0	0
M0831	0	0	0	0	0	0.06	0	0	0.16	0	0	0	0.24	0	0	0	0	0	0	0	0.1	0	0	0.06	0	0.26	0	0.04	2.82	0.02	0.06	0	0.02	0	0	0.18	0	0	0	0	0	0	0	0	0	0	0.02	0	0
M0836	0	0	0	0	0	0	0	0.02	0.02	0	0	0	0	0	1.02	0	0	0	0	0	0	0	0	0	0	0	0	0	0.44	0	0	0.06	0	0	0	0	0.02	0	0	0	0.28	0	0	0	0	0	0	0	0.12
M0837	0	0	0	0	0	0	0	0	0	0	0	0	0	0	0.92	0	0.02	0	0	0	0	0	0	0	0	0	0	0.06	0.46	0	0	0	0	0	0	0	0.02	0	0	0	1.7	0	0	0.02	0	0	0	0	0.02
M0839	0	0.06	0.14	0	0	0	0.02	0	0.36	0	0	0.12	0.04	0	0	1	0	0	0	0.08	0	0	0	0.12	0.3	4.48	0.28	8.32	8.24	0.16	0	0	0.02	0	0.02	2.3	0.02	0	0	0	0.36	0	0.02	0	0	0	0.02	0	0
M0840	0	0.02	0	0	0	0	0.04	0	0.06	0	0	0.02	0	0	0	0.34	0	0	0	0.06	0	0	0	0	0.1	1.56	0.08	3.86	4.4	0.08	0	0	0	0	0.18	0.24	0	0	0	0	2.42	0	0	0.02	0	0	0	0.42	0
M0845	0	0	0	0	0	0	0	0	0	0	0	0	0	0	0	0	0	0	0	0	0	0	0	0	0	0	0	0.02	0.02	0	0	0	0	0	0	3.32	0	0	0	0	0	0	0	0	0	0.02	0	0	0
M0846	0	0	0	0	0	0	0	0	0	0	0	0	0	0	0.18	0	0.02	0	0.02	0	0	0.04	0	0	0	0	0	0.06	0.6	0	0	0	0	0	0	1.56	0	0	0	0	0	0	0	0	0	0	0	0	0
M0852	0	0.02	0.02	0	0	0	0	0	0.04	0	0	0	0.02	0	0	0.8	0	0.02	0	0.02	0	1.84	0	0.02	0	0	0	0.28	2.3	0	0	0	0	0	0	0.22	0.02	0	0	0	0.02	0	0	0	0	0	0	0	0
M0853	0	0.02	0	0	0	0.06	0	0	0.04	0	0	0	0	0	0	0.32	0	0	0.02	0	0	0.72	0	0	0	0	0	0.3	0.98	0	0.02	0	0	0	0	0.24	0	0	0	0	0	0	0	0	0	0	0	0	0
[truncated: 422 more columns]

## Sheet: Table S9 PICRUSt
Table S9: Functional predeiction from taxonomic assignments using Phylogenetic Investigation of Communities by Reconstruction of Unobserved States (PICRUSt)
SampleID	Cellular_Processes.Cell_Communication.Focal_adhesion	Cellular_Processes.Cell_Growth_and_Death.Apoptosis	Cellular_Processes.Cell_Growth_and_Death.Cell_cycle	Cellular_Processes.Cell_Growth_and_Death.Cell_cycle_Caulobacter	Cellular_Processes.Cell_Growth_and_Death.Meiosis_yeast	Cellular_Processes.Cell_Growth_and_Death.p53_signaling_pathway	Cellular_Processes.Cell_Motility.Bacterial_chemotaxis	Cellular_Processes.Cell_Motility.Bacterial_motility_proteins	Cellular_Processes.Cell_Motility.Cytoskeleton_proteins	Cellular_Processes.Cell_Motility.Flagellar_assembly	Cellular_Processes.Transport_and_Catabolism.Endocytosis	Cellular_Processes.Transport_and_Catabolism.Lysosome	Cellular_Processes.Transport_and_Catabolism.Peroxisome	Cellular_Processes.Transport_and_Catabolism.Phagosome	Environmental_Information_Processing.Membrane_Transport.ABC_transporters	Environmental_Information_Processing.Membrane_Transport.Bacterial_secretion_system	Environmental_Information_Processing.Membrane_Transport.Phosphotransferase_system_PTS	Environmental_Information_Processing.Membrane_Transport.Secretion_system	Environmental_Information_Processing.Membrane_Transport.Transporters	Environmental_Information_Processing.Signal_Transduction.MAPK_signaling_pathway_yeast	Environmental_Information_Processing.Signal_Transduction.Notch_signaling_pathway	Environmental_Information_Processing.Signal_Transduction.Phosphatidylinositol_signaling_system	Environmental_Information_Processing.Signal_Transduction.Two_component_system	Environmental_Information_Processing.Signal_Transduction.Wnt_signaling_pathway	Environmental_Information_Processing.Signal_Transduction.mTOR_signaling_pathway	Environmental_Information_Processing.Signaling_Molecules_and_Interaction.Bacterial_toxins	Environmental_Information_Processing.Signaling_Molecules_and_Interaction.CAM_ligands	Environmental_Information_Processing.Signaling_Molecules_and_Interaction.Cellular_antigens	Environmental_Information_Processing.Signaling_Molecules_and_Interaction.ECM_receptor_interaction	Environmental_Information_Processing.Signaling_Molecules_and_Interaction.G_protein_coupled_receptors	Environmental_Information_Processing.Signaling_Molecules_and_Interaction.Ion_channels	Genetic_Information_Processing.Folding_Sorting_and_Degradation.Chaperones_and_folding_catalysts	Genetic_Information_Processing.Folding_Sorting_and_Degradation.Proteasome	Genetic_Information_Processing.Folding_Sorting_and_Degradation.Protein_export	Genetic_Information_Processing.Folding_Sorting_and_Degradation.Protein_processing_in_endoplasmic_reticulum	Genetic_Information_Processing.Folding_Sorting_and_Degradation.RNA_degradation	Genetic_Information_Processing.Folding_Sorting_and_Degradation.Sulfur_relay_system	Genetic_Information_Processing.Folding_Sorting_and_Degradation.Ubiquitin_system	Genetic_Information_Processing.Replication_and_Repair.Base_excision_repair	Genetic_Information_Processing.Replication_and_Repair.Chromosome	Genetic_Information_Processing.Replication_and_Repair.DNA_repair_and_recombination_proteins	Genetic_Information_Processing.Replication_and_Repair.DNA_replication	Genetic_Information_Processing.Replication_and_Repair.DNA_replication_proteins	Genetic_Information_Processing.Replication_and_Repair.Homologous_recombination	Genetic_Information_Processing.Replication_and_Repair.Mismatch_repair	Genetic_Information_Processing.Replication_and_Repair.Non_homologous_end_joining	Genetic_Information_Processing.Replication_and_Repair.Nucleotide_excision_repair	Genetic_Information_Processing.Transcription.Basal_transcription_factors	Genetic_Information_Processing.Transcription.RNA_polymerase
H0571	0	0.00137594	0	0.494714	4.17e-05	0	0.278566	0.473742	0.367711	0.190464	0.000125086	0.226989	0.201597	0	2.80059	0.514228	0.359872	0.8987	5.76791	0.0696311	0.000291867	0.107365	1.23118	0.000291867	0	0.142598	0	0.0710904	0	0	0.00596242	1.08429	0.0413617	0.586777	0.083182	0.490837	0.250297	0.0171368	0.413909	1.51821	2.71394	0.649279	1.21333	0.918046	0.794712	0.0017929	0.368628	4.17e-05	0.14585
H0601	0	0.000752887	0	0.494061	0.000250962	0	0.320437	0.486072	0.413628	0.166388	0	0.153338	0.171575	0	3.19751	0.529321	0.550486	0.918564	6.70316	0.0577213	0	0.0832777	1.25945	0	0	0.146646	0	0.040865	0	0	0.00790531	1.01619	0.0419107	0.593359	0.0653339	0.479882	0.259662	0.00849089	0.422913	1.56007	2.79342	0.660324	1.25962	0.928101	0.815209	0.0015476	0.383219	0.00213318	0.159696
H0613	0	0.00188369	0	0.508093	0.000293018	0	0.550497	1.24378	0.482684	0.547734	0	0.0382179	0.135542	0	3.61404	0.53413	0.394611	1.31469	7.46974	0.0329855	0	0.0735475	1.37723	0	0	0.111138	0	0.0234414	0	0.00380923	0.00979517	0.915639	0.0468829	0.555311	0.060864	0.407295	0.270037	0.000753475	0.466526	1.62654	2.85161	0.655732	1.23373	0.979266	0.859924	0.0136463	0.393649	8.37e-05	0.143286
H0617	0	0.000291855	0	0.473973	0.00108403	0	0.264838	0.441285	0.458046	0.142134	0	0.146219	0.185745	0	3.2097	0.604557	0.442744	0.953033	6.37145	0.0494069	0	0.0832621	1.30134	0	0	0.137672	0	0.0504493	0	0	0.00608727	1.04772	0.0455711	0.609561	0.0743397	0.486815	0.289395	0.00942276	0.418562	1.61025	2.86139	0.653381	1.32556	0.938356	0.79393	0.00112573	0.381788	0.00441952	0.158186
H0618	0	0.00302946	0	0.511138	0.000126228	0	0.492288	0.841139	0.426607	0.343255	0	0.0488922	0.133465	0	3.88895	0.50996	0.590367	1.09258	8.03796	0.0436748	0	0.0780928	1.37441	0	0	0.123829	0	0.0107714	0	0	0.0115709	0.909049	0.0413185	0.574041	0.0457365	0.418571	0.280183	0.00071529	0.436495	1.55159	2.77844	0.637155	1.20905	0.911616	0.823046	0.00475457	0.389665	4.21e-05	0.164559
H0627	0	0.000546391	0	0.48944	0	0	0.474688	0.807272	0.430556	0.320942	0	0.0814963	0.124283	0	3.67721	0.482589	0.719723	1.00902	7.98315	0.0435852	0	0.0759483	1.36757	0	0	0.136346	0	0.0166019	0	0	0.0119365	0.9176	0.0424504	0.553242	0.047536	0.436734	0.26336	0.000840601	0.442997	1.55015	2.776	0.638269	1.21236	0.91201	0.813954	0.00273195	0.377766	4.2e-05	0.162782
H0638	0	0.00062716	0	0.483248	8.36e-05	0	0.321942	0.588444	0.41957	0.241122	0	0.195172	0.182587	0	2.89037	0.518243	0.400755	0.946552	6.19275	0.053894	0	0.0963318	1.24153	0	0	0.147466	0	0.0578242	0	0	0.00543539	1.05961	0.0435667	0.569127	0.0834123	0.475011	0.248188	0.0131704	0.413633	1.56021	2.78108	0.64702	1.22785	0.951611	0.807908	0.00250864	0.376589	0.000543539	0.145543
H0667	0	0.000800378	0	0.509504	0.000758253	0.000252751	0.32866	0.472897	0.399936	0.163698	0	0.103122	0.15005	0	3.47924	0.513379	0.551713	0.938675	7.293	0.0526986	0	0.081807	1.25011	0	0	0.13935	0	0.0240113	0	0	0.00610815	0.99032	0.0452845	0.57682	0.0590595	0.451708	0.267284	0.00547627	0.442651	1.53045	2.78645	0.633015	1.19892	0.915042	0.807413	0.00530777	0.376852	0.000126375	0.166816
H0682	0	0.000210205	0	0.509075	0.000168164	8.41e-05	0.358442	0.521771	0.423479	0.174176	0	0.0762203	0.145966	0	3.55869	0.510504	0.66677	0.936127	7.53968	0.0535182	0	0.0693256	1.28137	0	0	0.126333	0	0.0199274	0	0	0.00861841	0.951556	0.0414945	0.575373	0.0497345	0.447863	0.285585	0.00365757	0.427515	1.55186	2.78896	0.628807	1.22957	0.910146	0.799326	0.00180776	0.366009	0.00117715	0.168206
H0684	0	0.00204245	0	0.492105	0.000541874	0	0.332836	0.594436	0.368266	0.24251	0	0.222168	0.189948	0	2.84726	0.507986	0.560673	0.945696	6.44818	0.0568551	0	0.095745	1.29766	0	0	0.142721	0	0.0513947	0	0	0.0178819	1.02423	0.0450589	0.591602	0.0710272	0.473098	0.246803	0.0132134	0.431999	1.52754	2.71808	0.649957	1.21868	0.909265	0.78701	0.00195908	0.367099	0.000125048	0.154518
H0689	0	0.00159933	0	0.505135	0.000210438	0	0.401347	0.67761	0.437248	0.260732	0	0.107323	0.154798	0	3.44125	0.515068	0.480177	1.01103	7.22749	0.0470539	0	0.0834175	1.29133	0	0	0.131902	0	0.0255051	0	0	0.0077862	0.990573	0.0426768	0.577778	0.0603536	0.455387	0.265152	0.00484007	0.436322	1.57925	2.79512	0.645918	1.2295	0.938679	0.823906	0.00382997	0.382239	0.000462963	0.156692
H0735	0	0.00272681	0	0.496615	0.000167804	4.2e-05	0.422111	0.737036	0.436416	0.287951	0	0.109324	0.157736	0	3.45957	0.542216	0.434318	1.02692	7.31629	0.049586	0	0.0770639	1.33949	0	0	0.124259	0	0.0244574	0	0	0.00843214	0.959376	0.0445519	0.589453	0.0601157	0.436835	0.248853	0.00369168	0.440737	1.58382	2.84495	0.649904	1.26335	0.939408	0.826727	0.00625069	0.380537	0.000293657	0.167636
H0736	0	0.00162826	0	0.494238	0.000501002	0.000167001	0.310329	0.562082	0.380135	0.21063	0	0.158943	0.157064	0	3.09598	0.515113	0.726661	0.965848	7.00776	0.0575317	0	0.0895123	1.26566	0	0	0.1541	0	0.0324816	0	0	0.0126085	0.976202	0.0450902	0.595691	0.065172	0.469397	0.248372	0.00759853	0.442844	1.53098	2.77075	0.649382	1.20249	0.927438	0.790163	0.00605377	0.373539	4.18e-05	0.168462
H0757	0	0.00134239	0	0.496599	4.19e-05	0	0.527223	0.993115	0.443449	0.416518	0	0.0931281	0.149718	0	3.54541	0.535151	0.481414	1.1039	7.27767	0.0400199	0	0.0784458	1.4499	0	0	0.120228	0	0.0236596	0	4.19e-05	0.0103616	0.947096	0.0448441	0.576597	0.0596523	0.443281	0.285845	0.00411106	0.419412	1.58565	2.75743	0.628573	1.2337	0.911691	0.808159	0.00427886	0.382119	0.000335597	0.153158
H0785	0	0.00263994	0	0.498195	0.000209519	0	0.495597	1.03536	0.449712	0.448623	0	0.0444181	0.119803	0	3.59803	0.538422	0.749827	1.22187	7.80501	0.0333974	0	0.0766421	1.37214	0	0	0.113434	0	0.0105598	0	0.000251423	0.0142892	0.925865	0.04358	0.547767	0.0515417	0.412669	0.274847	0.00150854	0.441331	1.5662	2.74416	0.627887	1.19179	0.930517	0.813018	0.00398087	0.371226	8.38e-05	0.146035
H0793	0	0.00108849	0	0.504304	0	0	0.548974	1.17188	0.480148	0.51096	0	0.0534614	0.137066	0	3.57656	0.538926	0.532898	1.23769	7.49238	0.0333244	0	0.0751474	1.38434	0	0	0.114584	0	0.0185043	0	0.00167459	0.00950332	0.92559	0.0460095	0.560905	0.0588201	0.41643	0.280494	0.00159086	0.439162	1.60866	2.79866	0.639318	1.23485	0.94849	0.843493	0.00623786	0.384487	0.000627973	0.145899
H0800	0	0.00221899	0	0.490941	4.19e-05	0	0.443798	0.825548	0.451125	0.317148	0	0.0485247	0.129581	0	3.60105	0.564377	0.711877	1.12386	7.62052	0.0395232	0	0.0769529	1.32926	0	0	0.129162	0	0.0187568	0	0.000209339	0.0116392	0.914852	0.0438355	0.588954	0.0514973	0.43823	0.281937	0.000669884	0.443212	1.59571	2.87322	0.658957	1.26918	0.954836	0.829819	0.00828982	0.38196	0.000837355	0.172035
H0823	0	0.00138522	0	0.503003	0	0	0.510055	0.98506	0.463713	0.411327	0	0.0779501	0.149352	0	3.49999	0.545105	0.447636	1.13479	7.26657	0.0384504	0	0.0773625	1.39534	0	0	0.114428	0	0.0202326	0	0	0.00902492	0.945014	0.0436135	0.574699	0.0570039	0.436554	0.276121	0.00272846	0.431979	1.5998	2.79051	0.631996	1.23029	0.938424	0.819463	0.00428159	0.388282	0.000335811	0.154557
H0838	0	4.23e-05	0	0.486503	8.45e-05	0	0.42876	0.709316	0.461901	0.268847	0	0.0480627	0.11929	0	3.57148	0.542893	0.536722	1.0376	7.6096	0.0320418	0	0.0811191	1.33743	0	0	0.125969	0	0.00393125	0	0	0.00904611	0.939654	0.0423138	0.585123	0.0546148	0.41946	0.278739	0.000676345	0.450403	1.59499	2.84137	0.632382	1.19519	0.935554	0.830255	0.0207131	0.400016	0	0.174328
H0846	0	8.43e-05	0	0.502126	8.43e-05	0	0.468316	0.839504	0.466504	0.3335	0	0.0482692	0.122422	0	3.55915	0.555918	0.543481	1.0841	7.56899	0.0343154	0	0.0771042	1.35896	0	0	0.130769	0	0.010497	0	8.43e-05	0.00754601	0.922005	0.0440957	0.582013	0.0558573	0.423251	0.277727	0.000632347	0.446395	1.61662	2.91217	0.65077	1.23514	0.956151	0.85076	0.0170734	0.399391	0.000168626	0.179924
H0849	0	0.000378975	0	0.498773	0.000168433	0	0.413377	0.694114	0.445296	0.261703	0	0.0492667	0.111419	0	3.63109	0.556967	0.686829	1.05275	7.70473	0.0285494	0	0.0781531	1.3217	0	0	0.129609	0	0.00635836	0	0	0.0146116	0.936531	0.0449296	0.594359	0.057141	0.430642	0.270125	0.000842167	0.445085	1.5778	2.81149	0.644173	1.20181	0.934384	0.822123	0.0171802	0.406682	4.21e-05	0.16696
H0886	0	0.000841138	0	0.497154	0.000546739	0	0.380951	0.638592	0.445677	0.241995	0	0.0595105	0.132185	0	3.39845	0.521253	0.647171	1.01555	7.57213	0.0390288	0	0.0765856	1.28038	0	0	0.118685	0	0.00849549	0	0	0.0113133	0.940939	0.0400382	0.568609	0.0519403	0.425952	0.277996	0.00168228	0.438822	1.58277	2.80053	0.604904	1.15518	0.91398	0.805179	0.0153087	0.370563	0	0.170036
J0001	0	0.00126007	0	0.480001	0.000126007	0	0.245377	0.480001	0.480548	0.146924	0	0.056367	0.115422	0	2.98573	0.665273	0.669054	1.08513	7.1778	0.0285195	0	0.0923629	1.17543	0	0	0.151166	0	0.0176409	0	0	0.00974452	0.941774	0.0463285	0.630537	0.0737559	0.394275	0.221814	0.000420022	0.499659	1.67253	3.12056	0.694969	1.26574	1.03451	0.874444	0.0614913	0.419308	4.2e-05	0.184264
J0003	0	0.00117446	0	0.498266	0.000587232	0	0.442521	0.820321	0.405525	0.313624	0	0.0885461	0.139635	0	3.3778	0.492897	0.727622	1.05098	7.22429	0.0531445	0	0.0807443	1.33583	0	0	0.154358	0	0.0218953	0	0	0.00658538	0.942842	0.0440843	0.581863	0.0574229	0.462319	0.246469	0.00171975	0.445205	1.56522	2.82077	0.66483	1.25068	0.940703	0.82657	0.00369117	0.384427	4.19e-05	0.1695
J0018	0	0.00134824	0	0.494255	0.00016853	0	0.378813	0.696702	0.472936	0.256924	0	0.0602494	0.128967	0	3.39364	0.604853	0.532975	1.08314	7.52392	0.0359811	0	0.0806415	1.30678	0	0	0.1387	0	0.0129768	0	0	0.00665692	0.930452	0.0458401	0.607086	0.0660636	0.410791	0.241714	0.000337059	0.471251	1.63642	2.99768	0.669189	1.26528	0.980927	0.855583	0.0329897	0.410791	0.000379192	0.180243
J0020	0	0.00101178	0	0.488857	0.000379416	0	0.377603	0.537506	0.419424	0.18975	0	0.118378	0.150122	0	3.58418	0.507912	0.390925	0.946264	7.27859	0.0480594	0	0.0902589	1.35296	0	0	0.130393	0	0.0317445	0	0	0.0086001	0.98429	0.0424946	0.568239	0.0620556	0.43949	0.271789	0.00704028	0.441514	1.55468	2.77126	0.637714	1.20321	0.914604	0.812204	0.00741969	0.385276	0	0.158512
J0038	0	0.00121718	0	0.494471	0.000335775	0	0.329563	0.498249	0.409646	0.178129	0	0.155338	0.166125	0	3.24934	0.528636	0.392437	0.931986	6.7132	0.0517933	0	0.0936393	1.29941	0	0	0.143544	0	0.0430632	0	0	0.0095696	1.02479	0.0454556	0.583661	0.0727373	0.45783	0.260226	0.00990537	0.432521	1.55153	2.77585	0.646451	1.21282	0.930769	0.809092	0.00759692	0.381189	4.2e-05	0.154541
J0054	0	0.00550874	0	0.500622	0.000462566	0	0.379977	0.673706	0.435611	0.263158	0	0.0541202	0.126785	0	3.48148	0.560335	0.714874	1.10675	7.79949	0.0353232	0	0.0827572	1.27525	0	0	0.13242	0	0.008999	0	0	0.0159375	0.917268	0.0407058	0.590108	0.0524381	0.410842	0.261686	0.000925131	0.450707	1.59715	2.89684	0.64734	1.22765	0.954651	0.827193	0.0185447	0.389438	4.21e-05	0.179013
J0058	0	0.00345485	0	0.499942	0.000294926	0	0.501206	0.896534	0.419428	0.379149	8.43e-05	0.0583954	0.133475	0	3.91292	0.50601	0.568702	1.13311	7.94789	0.0409526	0	0.0824109	1.38666	0	0	0.125807	0	0.00981684	0	0	0.015926	0.929482	0.0414582	0.563857	0.0485786	0.420228	0.280854	0.00172743	0.450311	1.55401	2.7686	0.630679	1.18476	0.90652	0.831482	0.00341272	0.392505	0.000168529	0.158123
J0072	0	0.00575551	0	0.491823	0.000336088	0	0.385157	0.67978	0.43578	0.258662	0	0.0487748	0.126075	0	3.47683	0.580844	0.656716	1.12245	7.7128	0.0340709	0	0.0848623	1.29369	0	0	0.136242	0	0.00714187	0	8.4e-05	0.0140317	0.923024	0.0395324	0.600842	0.0539421	0.415153	0.256603	0.000798209	0.462079	1.60482	2.96333	0.66453	1.24832	0.97621	0.84774	0.0247445	0.40444	8.4e-05	0.186529
J0076	0	0.00303531	0	0.515455	0.000632357	0	0.339913	0.487843	0.392736	0.176512	0	0.100924	0.152398	0	3.80076	0.518744	0.549603	0.977203	7.62834	0.0553102	0	0.0845672	1.25127	0	0	0.143503	0	0.0216266	0	0	0.0115511	0.967633	0.0402179	0.586027	0.0591465	0.460103	0.261543	0.0050167	0.452431	1.5454	2.82832	0.651033	1.20814	0.912028	0.819704	0.00349904	0.388478	4.22e-05	0.169767
J0109	0	0.000929463	0	0.499756	0.000211242	0.000295738	0.483574	0.809647	0.4352	0.316313	4.22e-05	0.0747796	0.139166	0	3.72795	0.525231	0.473477	1.04941	7.79516	0.0416146	0	0.0750753	1.42149	0	0	0.122478	0	0.0106466	0	0	0.00849192	0.943025	0.0413611	0.578253	0.0516697	0.432116	0.281965	0.00207017	0.44158	1.55829	2.79557	0.626627	1.20437	0.907959	0.824476	0.00963262	0.390163	0.000295738	0.162529
J0126	0	0.000885406	0	0.500718	8.43e-05	4.22e-05	0.477824	0.835233	0.432626	0.330383	4.22e-05	0.0863903	0.13513	0	3.58379	0.537694	0.497851	1.07767	7.45448	0.0440595	4.22e-05	0.0804033	1.43537	4.22e-05	0	0.125222	0	0.015853	0	0	0.0126908	0.960412	0.0427524	0.575935	0.05616	0.433048	0.280252	0.00333081	0.437348	1.57143	2.77912	0.629692	1.19656	0.911462	0.803864	0.0104141	0.380598	0.000252973	0.165444
M0829	0	0.0119484	0	0.492181	0.000584885	0	0.333259	0.535212	0.344288	0.19414	0.000250665	0.101854	0.15842	0	3.56324	0.566628	0.83133	1.1653	7.53829	0.0503001	4.18e-05	0.0982607	1.31516	4.18e-05	0	0.134774	0	0.0302469	0	0	0.030038	0.979014	0.033046	0.606066	0.048629	0.437243	0.270175	0.00793772	0.436533	1.52225	2.81714	0.666309	1.2471	0.927711	0.814745	0.0025902	0.367517	0.00016711	0.179184
M0830	0	0.000799742	0	0.506868	8.42e-05	0	0.358411	0.636763	0.454506	0.249014	0	0.0618327	0.127917	0	3.3348	0.558178	0.649853	1.01748	7.40822	0.0381771	0	0.078964	1.25761	0	0	0.131242	0	0.00833415	0	0	0.0090918	0.935235	0.0420496	0.599722	0.0565712	0.425757	0.273722	0.00130484	0.444109	1.61135	2.88799	0.639667	1.22697	0.951398	0.824365	0.0178469	0.394651	0.00134693	0.174891
M0831	0	0.000125638	0	0.507618	0.000753826	0	0.390356	0.686526	0.439732	0.262625	0	0.0790261	0.153194	0	3.4983	0.559967	0.632921	1.01829	7.23095	0.0456902	0	0.0685563	1.32422	0	0	0.130663	0	0.0237874	0	0	0.00590497	0.958867	0.0451039	0.594727	0.0562857	0.467246	0.269828	0.00134013	0.427754	1.60234	2.85549	0.645275	1.28686	0.930766	0.810824	0.00251275	0.39513	0.00293154	0.166763
M0836	0	0.000841921	0	0.488272	4.21e-05	0	0.409089	0.715169	0.506626	0.256996	0	0.0385179	0.157944	0	3.73632	0.617422	0.418687	1.08233	7.38705	0.0333401	0	0.0649963	1.37199	0	0	0.0986731	0	0.0165016	0	0	0.00324139	0.94876	0.0458847	0.600289	0.0514413	0.4575	0.307133	0.00042096	0.427064	1.63543	2.86409	0.632367	1.35027	0.919377	0.79069	0.00235738	0.378443	0.00185223	0.166027
M0837	0	0.00117663	0	0.486873	0	0	0.415014	0.752875	0.474266	0.265078	0	0.0405517	0.140817	0	3.75387	0.586424	0.561084	1.09721	7.56401	0.039291	0	0.0696313	1.36514	0	0	0.117243	0	0.0170611	0	0	0.00638742	0.919536	0.0445438	0.592055	0.0512674	0.448086	0.295334	0.000546292	0.433294	1.59337	2.84522	0.643995	1.3185	0.926806	0.807	0.00323573	0.377152	0.0016809	0.167796
M0839	0	0.00121634	0	0.50386	0.000125829	0	0.388475	0.784835	0.449544	0.317382	0	0.100034	0.15284	0	3.17029	0.568913	0.423036	1.10633	6.82679	0.0439142	0	0.0826694	1.27871	0	0	0.133043	0	0.0270531	0	0.000209714	0.00583006	0.989222	0.0465146	0.591269	0.0705059	0.446188	0.25862	0.00583006	0.44514	1.60499	2.86008	0.660306	1.23828	0.962966	0.846575	0.0171127	0.39657	0.000461371	0.159341
M0840	0	0.00376723	0	0.503512	0.000167433	0	0.415819	0.799198	0.444994	0.317955	0	0.0782748	0.158098	0	3.46046	0.58187	0.565629	1.13306	7.23083	0.0407699	0	0.077019	1.31297	0	0	0.115863	0	0.0223523	0	0.000167433	0.00983667	0.95918	0.042779	0.606399	0.0561318	0.447966	0.279194	0.00305565	0.429507	1.60367	2.84175	0.649974	1.27517	0.94273	0.811295	0.00678102	0.389825	0.00284636	0.165089
M0845	0	0.000717236	0	0.47211	0	0	0.333641	0.623869	0.378996	0.250442	0	0.10902	0.099527	0	3.53543	0.406209	1.17644	0.929791	8.35774	0.0618932	0	0.0847604	1.23706	0	0	0.217365	0	0.00476751	0	0	0.00430342	0.873087	0.0457765	0.542526	0.0486877	0.450466	0.226014	0.000168761	0.45958	1.47295	2.76802	0.660828	1.20487	0.905827	0.786428	0.00101257	0.369039	4.22e-05	0.167369
M0846	0	0.000126049	0	0.475372	0	4.2e-05	0.250795	0.471255	0.381844	0.157435	0	0.10962	0.0901249	0	3.32706	0.412852	1.30074	0.89314	7.96746	0.0689907	0	0.0896207	1.14171	0	0	0.242812	0	0.00558816	0	0	0.00302517	0.86188	0.0452935	0.555413	0.0494952	0.467893	0.21651	0.000294114	0.467683	1.48444	2.82421	0.69642	1.25074	0.936081	0.803477	0.00126049	0.376088	0.000168065	0.173359
M0852	0	0.00146846	0	0.492562	0.000335647	0	0.439027	0.915897	0.465165	0.384568	0.00020978	0.0757304	0.1596	0	3.5399	0.594809	0.518785	1.20111	7.49358	0.0374247	0	0.0678007	1.3913	0	0	0.115463	0	0.01716	0	0	0.00763597	0.953909	0.0457319	0.583229	0.0538294	0.439992	0.274056	0.00264322	0.424552	1.60334	2.81629	0.63924	1.27487	0.931127	0.801148	0.00365016	0.367702	0.00130063	0.149741
M0853	0	0.00264578	0	0.508955	4.2e-05	0	0.468932	0.893642	0.453856	0.362093	0.000335972	0.0795413	0.154421	0	3.57054	0.554773	0.566364	1.13378	7.63479	0.0450622	4.2e-05	0.0748797	1.37425	4.2e-05	0	0.125107	0	0.0146148	0	0	0.00890325	0.931271	0.0428364	0.587614	0.0535875	0.439787	0.266047	0.00146988	0.430884	1.60321	2.8246	0.646703	1.2709	0.935261	0.813093	0.00453562	0.374524	0.0012179	0.164038
[truncated: 231 more columns]

## Sheet: Table with S10 Fig 1CD
Table S10: Top 10 most abundance genera in fecal samples across tumor response groups, corresponding to Figure 1C-D. Statistics: Wilcox test with FDR-adjusted p values
Abbreviations: PCR, pathologic complete response
Taxonomic Feature	No PCR (n)	No PCR Mean	PCR (n)	PCR Mean	Wilcox Test p value	FDR adjusted p value
p_Firmicutes.c_Clostridia.o_Clostridiales.f_unassigned.g_unassigned	29	8.88069	15	3.02667	1.31224e-05	0.0012335
p_Bacteroidetes.c_Bacteroidia.o_Bacteroidales.f_Bacteroidaceae.g_Bacteroides	29	11.4786	15	17.9173	0.0132854	0.164482
p_Firmicutes.c_Clostridia.o_Clostridiales.f_Lachnospiraceae.g_Roseburia	29	3.89103	15	7.53467	0.0123795	0.164482
p_Firmicutes.c_Clostridia.o_Clostridiales.f_Lachnospiraceae.g_unassigned	29	3.91034	15	2.116	0.0174469	0.164482
p_Firmicutes.c_Clostridia.o_Clostridiales.f_Lachnospiraceae.g_Clostridium_XlVa	29	5.92897	15	8.14933	0.0744247	0.334228
p_Firmicutes.c_Clostridia.o_Clostridiales.f_Ruminococcaceae.g_Faecalibacterium	29	13.9683	15	17.6813	0.197909	0.471218
p_Firmicutes.c_Clostridia.o_Clostridiales.f_Lachnospiraceae.g_Blautia	29	7.41103	15	8.98933	0.435405	0.658189
p_Firmicutes.c_Erysipelotrichia.o_Erysipelotrichales.f_Erysipelotrichaceae.g_Clostridium_XVIII	29	5.65724	15	2.19467	0.51167	0.688378
p_Firmicutes.c_Bacilli.o_Lactobacillales.f_Streptococcaceae.g_Streptococcus	29	4.75034	15	4.444	0.823652	0.910862
p_Firmicutes.c_Clostridia.o_Clostridiales.f_Ruminococcaceae.g_Ruminococcus	29	4.6869	15	5.49067	0.940783	0.950899

[truncated: 5 more sheets: Table S11 with Fig1E, Table S12 LEFSe species, Table S13 LEFSe alltaxa, Table S14 with Fig2E, Table S15 16S tissue]
